# Supplementary material for: Deep Sequencing Data and Infectivity Assays Indicate that Chickpea Chlorotic Dwarf Virus is the Etiological Agent of the “Hard Fruit Syndrome” of Watermelon
Source: Viruses. 2017 Oct 25;9(11):311. doi: 10.3390/v9110311 (PMC5707518; doi:10.3390/v9110311)
Supplement: Supplementary file 1 [file viruses-09-00311-s001.zip]

Archive with 2 entries (2 files):
- supplementary files/Table S1.doc
- supplementary files/Table S2.xlsx
