# Supplementary material for: Deep Sequencing Data and Infectivity Assays Indicate that Chickpea Chlorotic Dwarf Virus is the Etiological Agent of the “Hard Fruit Syndrome” of Watermelon
Source: Viruses. 2017 Oct 25;9(11):311. doi: 10.3390/v9110311 (PMC5707518; doi:10.3390/v9110311)
Supplement: Supplementary file 1 [file viruses-09-00311-s001.zip › supplementary files/Table S2.xlsx]

## Sheet: BLASTn
Table S2 (supplementary table). List of all contigs obtained from this study showing similarity with known viruses according to VirusDetect analysis.
#Contig_ID	Contig_Seq	Contig_Len	Hit_ID	Hit_Len	Genus	Description	Contig_start	Contig_end	Hit_start	Hit_end	Hsp_identity	E_value	Hsp_strand
CONTIG1	CATCTCTCATTTCAAAATTTCGTACAAGCTCAAGGAACGGGCTCAAACGCCGACATGCTTCAACATGGGAATAACTTGCTTGTGTATGTTGCAAGTTACAATGAGGTTGATCAGTTATCACGACTCCTAACCGAGAA	137	KP100058	10040	potyvirus	Watermelon mosaic virus isolate SangJu6-1, complete genome.	1	137	4693	4829	131/137(95%)	9e-59	1
CONTIG1	CATCTCTCATTTCAAAATTTCGTACAAGCTCAAGGAACGGGCTCAAACGCCGACATGCTTCAACATGGGAATAACTTGCTTGTGTATGTTGCAAGTTACAATGAGGTTGATCAGTTATCACGACTCCTAACCGAGAA	137	AB369278	10037	potyvirus	Watermelon mosaic virus genomic RNA, complete genome, strain: Watermelon.	1	137	4705	4841	130/137(94%)	2e-56	1
CONTIG1	CATCTCTCATTTCAAAATTTCGTACAAGCTCAAGGAACGGGCTCAAACGCCGACATGCTTCAACATGGGAATAACTTGCTTGTGTATGTTGCAAGTTACAATGAGGTTGATCAGTTATCACGACTCCTAACCGAGAA	137	EU660585	10051	potyvirus	Watermelon mosaic virus isolate C05-270, complete genome.	1	137	4708	4844	130/137(94%)	2e-56	1
CONTIG1	CATCTCTCATTTCAAAATTTCGTACAAGCTCAAGGAACGGGCTCAAACGCCGACATGCTTCAACATGGGAATAACTTGCTTGTGTATGTTGCAAGTTACAATGAGGTTGATCAGTTATCACGACTCCTAACCGAGAA	137	EU660588	10045	potyvirus	Watermelon mosaic virus isolate C06-666, complete genome.	1	137	4708	4844	129/137(94%)	6e-54	1
CONTIG1	CATCTCTCATTTCAAAATTTCGTACAAGCTCAAGGAACGGGCTCAAACGCCGACATGCTTCAACATGGGAATAACTTGCTTGTGTATGTTGCAAGTTACAATGAGGTTGATCAGTTATCACGACTCCTAACCGAGAA	137	JF273469	10047	potyvirus	Watermelon mosaic virus isolate C04-106, complete genome.	1	137	4708	4844	129/137(94%)	6e-54	1
CONTIG1	CATCTCTCATTTCAAAATTTCGTACAAGCTCAAGGAACGGGCTCAAACGCCGACATGCTTCAACATGGGAATAACTTGCTTGTGTATGTTGCAAGTTACAATGAGGTTGATCAGTTATCACGACTCCTAACCGAGAA	137	EU660583	10050	potyvirus	Watermelon mosaic virus isolate FMF03-141, complete genome.	1	137	4708	4844	129/137(94%)	6e-54	1
CONTIG1	CATCTCTCATTTCAAAATTTCGTACAAGCTCAAGGAACGGGCTCAAACGCCGACATGCTTCAACATGGGAATAACTTGCTTGTGTATGTTGCAAGTTACAATGAGGTTGATCAGTTATCACGACTCCTAACCGAGAA	137	KM597070	10030	potyvirus	Watermelon mosaic virus isolate RKG, complete genome.	1	137	4692	4828	128/137(93%)	1e-51	1
CONTIG1	CATCTCTCATTTCAAAATTTCGTACAAGCTCAAGGAACGGGCTCAAACGCCGACATGCTTCAACATGGGAATAACTTGCTTGTGTATGTTGCAAGTTACAATGAGGTTGATCAGTTATCACGACTCCTAACCGAGAA	137	JF273467	10032	potyvirus	Watermelon mosaic virus isolate Cg09-640, complete genome.	1	125	4693	4817	119/125(95%)	1e-51	1
CONTIG1	CATCTCTCATTTCAAAATTTCGTACAAGCTCAAGGAACGGGCTCAAACGCCGACATGCTTCAACATGGGAATAACTTGCTTGTGTATGTTGCAAGTTACAATGAGGTTGATCAGTTATCACGACTCCTAACCGAGAA	137	EU660584	10045	potyvirus	Watermelon mosaic virus isolate IR02-54, complete genome.	1	137	4708	4844	128/137(93%)	1e-51	1
CONTIG1	CATCTCTCATTTCAAAATTTCGTACAAGCTCAAGGAACGGGCTCAAACGCCGACATGCTTCAACATGGGAATAACTTGCTTGTGTATGTTGCAAGTTACAATGAGGTTGATCAGTTATCACGACTCCTAACCGAGAA	137	HQ384216	10057	potyvirus	Watermelon mosaic virus strain Dendrobium, complete genome.	1	137	4708	4844	128/137(93%)	1e-51	1
CONTIG1	CATCTCTCATTTCAAAATTTCGTACAAGCTCAAGGAACGGGCTCAAACGCCGACATGCTTCAACATGGGAATAACTTGCTTGTGTATGTTGCAAGTTACAATGAGGTTGATCAGTTATCACGACTCCTAACCGAGAA	137	EU660586	10051	potyvirus	Watermelon mosaic virus isolate FBR04-37, complete genome.	1	137	4708	4844	126/137(91%)	8e-47	1
CONTIG9	TATTTGGACTCCAGTCATTATTCTAAGGTTTTCAGGTGTCCATTTACATTTTGGCTGGTGTACGACAAGGCTCCTGGTGCTAATGTTCCGAGTACCAGTGACATATTTGAAGGTCCATCATCTCTTTCCAAA	132	KC172655	2573	mastrevirus	Chickpea chlorotic dwarf virus isolate A Q2510, complete genome.	1	119	568	686	115/119(96%)	8e-53	1
CONTIG15	TGCTGACTGTGCCGGCTTTTATCTGTTCCTTGCTACCCTGTCCAGTTTGTAGGTTTTGTGGCTTATCACCTTTGCCACTGGTGTCTTTCTTTGAGTCCTTTCCTGCATCCAAATTTTCCACTGTTTCTTTTTCTTTTC	138	JF273469	10047	potyvirus	Watermelon mosaic virus isolate C04-106, complete genome.	1	138	8948	9085	132/139(94%)	6e-57	-1
CONTIG15	TGCTGACTGTGCCGGCTTTTATCTGTTCCTTGCTACCCTGTCCAGTTTGTAGGTTTTGTGGCTTATCACCTTTGCCACTGGTGTCTTTCTTTGAGTCCTTTCCTGCATCCAAATTTTCCACTGTTTCTTTTTCTTTTC	138	EU660586	10051	potyvirus	Watermelon mosaic virus isolate FBR04-37, complete genome.	1	138	8948	9085	131/139(94%)	1e-54	-1
CONTIG15	TGCTGACTGTGCCGGCTTTTATCTGTTCCTTGCTACCCTGTCCAGTTTGTAGGTTTTGTGGCTTATCACCTTTGCCACTGGTGTCTTTCTTTGAGTCCTTTCCTGCATCCAAATTTTCCACTGTTTCTTTTTCTTTTC	138	EU660585	10051	potyvirus	Watermelon mosaic virus isolate C05-270, complete genome.	1	138	8948	9085	131/139(94%)	1e-54	-1
CONTIG15	TGCTGACTGTGCCGGCTTTTATCTGTTCCTTGCTACCCTGTCCAGTTTGTAGGTTTTGTGGCTTATCACCTTTGCCACTGGTGTCTTTCTTTGAGTCCTTTCCTGCATCCAAATTTTCCACTGTTTCTTTTTCTTTTC	138	JF273467	10032	potyvirus	Watermelon mosaic virus isolate Cg09-640, complete genome.	1	138	8933	9070	130/139(93%)	3e-52	-1
CONTIG15	TGCTGACTGTGCCGGCTTTTATCTGTTCCTTGCTACCCTGTCCAGTTTGTAGGTTTTGTGGCTTATCACCTTTGCCACTGGTGTCTTTCTTTGAGTCCTTTCCTGCATCCAAATTTTCCACTGTTTCTTTTTCTTTTC	138	JX079685	10046	potyvirus	Watermelon mosaic virus strain WMV-ShanXi, complete genome.	1	138	8945	9082	130/139(93%)	3e-52	-1
CONTIG15	TGCTGACTGTGCCGGCTTTTATCTGTTCCTTGCTACCCTGTCCAGTTTGTAGGTTTTGTGGCTTATCACCTTTGCCACTGGTGTCTTTCTTTGAGTCCTTTCCTGCATCCAAATTTTCCACTGTTTCTTTTTCTTTTC	138	AB369278	10037	potyvirus	Watermelon mosaic virus genomic RNA, complete genome, strain: Watermelon.	1	131	8946	9076	123/132(93%)	5e-48	-1
CONTIG15	TGCTGACTGTGCCGGCTTTTATCTGTTCCTTGCTACCCTGTCCAGTTTGTAGGTTTTGTGGCTTATCACCTTTGCCACTGGTGTCTTTCTTTGAGTCCTTTCCTGCATCCAAATTTTCCACTGTTTCTTTTTCTTTTC	138	EU660583	10050	potyvirus	Watermelon mosaic virus isolate FMF03-141, complete genome.	1	138	8948	9085	129/140(92%)	2e-47	-1
CONTIG18	CTACACAAGTGTTATAGCGACATAGTGTATCTGGTCAACATTTGTTTGATATT	53	EU660586	10051	potyvirus	Watermelon mosaic virus isolate FBR04-37, complete genome.	1	53	3571	3623	49/53(92%)	7e-14	1
CONTIG18	CTACACAAGTGTTATAGCGACATAGTGTATCTGGTCAACATTTGTTTGATATT	53	KP100058	10040	potyvirus	Watermelon mosaic virus isolate SangJu6-1, complete genome.	1	53	3556	3608	48/53(90%)	2e-11	1
CONTIG18	CTACACAAGTGTTATAGCGACATAGTGTATCTGGTCAACATTTGTTTGATATT	53	EU660584	10045	potyvirus	Watermelon mosaic virus isolate IR02-54, complete genome.	1	53	3571	3623	48/53(90%)	2e-11	1
CONTIG18	CTACACAAGTGTTATAGCGACATAGTGTATCTGGTCAACATTTGTTTGATATT	53	HQ384216	10057	potyvirus	Watermelon mosaic virus strain Dendrobium, complete genome.	1	53	3571	3623	48/53(90%)	2e-11	1
CONTIG18	CTACACAAGTGTTATAGCGACATAGTGTATCTGGTCAACATTTGTTTGATATT	53	JF273467	10032	potyvirus	Watermelon mosaic virus isolate Cg09-640, complete genome.	4	53	3559	3608	45/50(90%)	1e-09	1
CONTIG18	CTACACAAGTGTTATAGCGACATAGTGTATCTGGTCAACATTTGTTTGATATT	53	JX079685	10046	potyvirus	Watermelon mosaic virus strain WMV-ShanXi, complete genome.	4	53	3571	3620	45/50(90%)	1e-09	1
CONTIG18	CTACACAAGTGTTATAGCGACATAGTGTATCTGGTCAACATTTGTTTGATATT	53	EU660588	10045	potyvirus	Watermelon mosaic virus isolate C06-666, complete genome.	1	53	3571	3623	47/53(88%)	4e-09	1
CONTIG18	CTACACAAGTGTTATAGCGACATAGTGTATCTGGTCAACATTTGTTTGATATT	53	EU660580	10045	potyvirus	Watermelon mosaic virus isolate CHI87-620, complete genome.	1	53	3571	3623	47/53(88%)	4e-09	1
CONTIG18	CTACACAAGTGTTATAGCGACATAGTGTATCTGGTCAACATTTGTTTGATATT	53	EU660585	10051	potyvirus	Watermelon mosaic virus isolate C05-270, complete genome.	1	53	3571	3623	47/53(88%)	4e-09	1
CONTIG18	CTACACAAGTGTTATAGCGACATAGTGTATCTGGTCAACATTTGTTTGATATT	53	AB369278	10037	potyvirus	Watermelon mosaic virus genomic RNA, complete genome, strain: Watermelon.	1	45	3568	3612	40/45(88%)	9e-07	1
CONTIG47	ATCCGAAATACATTGATCTTCCAGCCACAGAAACAGATCGCATGTACATAGCAAAGGAAGGATATTGCTATCTCAACATCTTTTTAGCAATGTTGGTCAATGTCAATGAGGATGAAGCCAAGGATTTTACCAAAATGGTCAGAGATGTCATTGTACCAAAGCTTGGGCAATGGCCGACAATGTTTGATGTGGCTACAGCTGTGTATATGTTGACAGTCTTCCATCCTGAAACTAGAAATGCTGAACTTCCACGTATTTTAGTTGACCATGCATGTCAGACTATGCACGTTATAGACTCTTTCGGTTCTCTGACAGTTGGGTATCATGTACTAAAAGCTGGCACAGTAAATCAGCTCATTCAGTTTGCGTCAAATGATCTGCAGAGCGAGATGAAGTTTT…	479	EU660585	10051	potyvirus	Watermelon mosaic virus isolate C05-270, complete genome.	1	479	2426	2904	460/479(96%)	0	1
CONTIG47	ATCCGAAATACATTGATCTTCCAGCCACAGAAACAGATCGCATGTACATAGCAAAGGAAGGATATTGCTATCTCAACATCTTTTTAGCAATGTTGGTCAATGTCAATGAGGATGAAGCCAAGGATTTTACCAAAATGGTCAGAGATGTCATTGTACCAAAGCTTGGGCAATGGCCGACAATGTTTGATGTGGCTACAGCTGTGTATATGTTGACAGTCTTCCATCCTGAAACTAGAAATGCTGAACTTCCACGTATTTTAGTTGACCATGCATGTCAGACTATGCACGTTATAGACTCTTTCGGTTCTCTGACAGTTGGGTATCATGTACTAAAAGCTGGCACAGTAAATCAGCTCATTCAGTTTGCGTCAAATGATCTGCAGAGCGAGATGAAGTTTT…	479	KP100058	10040	potyvirus	Watermelon mosaic virus isolate SangJu6-1, complete genome.	1	479	2411	2889	454/479(94%)	0	1
CONTIG47	ATCCGAAATACATTGATCTTCCAGCCACAGAAACAGATCGCATGTACATAGCAAAGGAAGGATATTGCTATCTCAACATCTTTTTAGCAATGTTGGTCAATGTCAATGAGGATGAAGCCAAGGATTTTACCAAAATGGTCAGAGATGTCATTGTACCAAAGCTTGGGCAATGGCCGACAATGTTTGATGTGGCTACAGCTGTGTATATGTTGACAGTCTTCCATCCTGAAACTAGAAATGCTGAACTTCCACGTATTTTAGTTGACCATGCATGTCAGACTATGCACGTTATAGACTCTTTCGGTTCTCTGACAGTTGGGTATCATGTACTAAAAGCTGGCACAGTAAATCAGCTCATTCAGTTTGCGTCAAATGATCTGCAGAGCGAGATGAAGTTTT…	479	EU660583	10050	potyvirus	Watermelon mosaic virus isolate FMF03-141, complete genome.	3	479	2428	2904	453/478(94%)	0	1
CONTIG47	ATCCGAAATACATTGATCTTCCAGCCACAGAAACAGATCGCATGTACATAGCAAAGGAAGGATATTGCTATCTCAACATCTTTTTAGCAATGTTGGTCAATGTCAATGAGGATGAAGCCAAGGATTTTACCAAAATGGTCAGAGATGTCATTGTACCAAAGCTTGGGCAATGGCCGACAATGTTTGATGTGGCTACAGCTGTGTATATGTTGACAGTCTTCCATCCTGAAACTAGAAATGCTGAACTTCCACGTATTTTAGTTGACCATGCATGTCAGACTATGCACGTTATAGACTCTTTCGGTTCTCTGACAGTTGGGTATCATGTACTAAAAGCTGGCACAGTAAATCAGCTCATTCAGTTTGCGTCAAATGATCTGCAGAGCGAGATGAAGTTTT…	479	JF273467	10032	potyvirus	Watermelon mosaic virus isolate Cg09-640, complete genome.	1	479	2411	2889	453/480(94%)	0	1
CONTIG47	ATCCGAAATACATTGATCTTCCAGCCACAGAAACAGATCGCATGTACATAGCAAAGGAAGGATATTGCTATCTCAACATCTTTTTAGCAATGTTGGTCAATGTCAATGAGGATGAAGCCAAGGATTTTACCAAAATGGTCAGAGATGTCATTGTACCAAAGCTTGGGCAATGGCCGACAATGTTTGATGTGGCTACAGCTGTGTATATGTTGACAGTCTTCCATCCTGAAACTAGAAATGCTGAACTTCCACGTATTTTAGTTGACCATGCATGTCAGACTATGCACGTTATAGACTCTTTCGGTTCTCTGACAGTTGGGTATCATGTACTAAAAGCTGGCACAGTAAATCAGCTCATTCAGTTTGCGTCAAATGATCTGCAGAGCGAGATGAAGTTTT…	479	KM597070	10030	potyvirus	Watermelon mosaic virus isolate RKG, complete genome.	1	479	2410	2888	452/480(94%)	0	1
CONTIG47	ATCCGAAATACATTGATCTTCCAGCCACAGAAACAGATCGCATGTACATAGCAAAGGAAGGATATTGCTATCTCAACATCTTTTTAGCAATGTTGGTCAATGTCAATGAGGATGAAGCCAAGGATTTTACCAAAATGGTCAGAGATGTCATTGTACCAAAGCTTGGGCAATGGCCGACAATGTTTGATGTGGCTACAGCTGTGTATATGTTGACAGTCTTCCATCCTGAAACTAGAAATGCTGAACTTCCACGTATTTTAGTTGACCATGCATGTCAGACTATGCACGTTATAGACTCTTTCGGTTCTCTGACAGTTGGGTATCATGTACTAAAAGCTGGCACAGTAAATCAGCTCATTCAGTTTGCGTCAAATGATCTGCAGAGCGAGATGAAGTTTT…	479	HQ384216	10057	potyvirus	Watermelon mosaic virus strain Dendrobium, complete genome.	1	479	2426	2904	452/480(94%)	0	1
CONTIG47	ATCCGAAATACATTGATCTTCCAGCCACAGAAACAGATCGCATGTACATAGCAAAGGAAGGATATTGCTATCTCAACATCTTTTTAGCAATGTTGGTCAATGTCAATGAGGATGAAGCCAAGGATTTTACCAAAATGGTCAGAGATGTCATTGTACCAAAGCTTGGGCAATGGCCGACAATGTTTGATGTGGCTACAGCTGTGTATATGTTGACAGTCTTCCATCCTGAAACTAGAAATGCTGAACTTCCACGTATTTTAGTTGACCATGCATGTCAGACTATGCACGTTATAGACTCTTTCGGTTCTCTGACAGTTGGGTATCATGTACTAAAAGCTGGCACAGTAAATCAGCTCATTCAGTTTGCGTCAAATGATCTGCAGAGCGAGATGAAGTTTT…	479	JF273469	10047	potyvirus	Watermelon mosaic virus isolate C04-106, complete genome.	1	479	2426	2904	450/480(93%)	0	1
CONTIG47	ATCCGAAATACATTGATCTTCCAGCCACAGAAACAGATCGCATGTACATAGCAAAGGAAGGATATTGCTATCTCAACATCTTTTTAGCAATGTTGGTCAATGTCAATGAGGATGAAGCCAAGGATTTTACCAAAATGGTCAGAGATGTCATTGTACCAAAGCTTGGGCAATGGCCGACAATGTTTGATGTGGCTACAGCTGTGTATATGTTGACAGTCTTCCATCCTGAAACTAGAAATGCTGAACTTCCACGTATTTTAGTTGACCATGCATGTCAGACTATGCACGTTATAGACTCTTTCGGTTCTCTGACAGTTGGGTATCATGTACTAAAAGCTGGCACAGTAAATCAGCTCATTCAGTTTGCGTCAAATGATCTGCAGAGCGAGATGAAGTTTT…	479	AB369278	10037	potyvirus	Watermelon mosaic virus genomic RNA, complete genome, strain: Watermelon.	1	475	2423	2897	448/478(93%)	0	1
CONTIG47	ATCCGAAATACATTGATCTTCCAGCCACAGAAACAGATCGCATGTACATAGCAAAGGAAGGATATTGCTATCTCAACATCTTTTTAGCAATGTTGGTCAATGTCAATGAGGATGAAGCCAAGGATTTTACCAAAATGGTCAGAGATGTCATTGTACCAAAGCTTGGGCAATGGCCGACAATGTTTGATGTGGCTACAGCTGTGTATATGTTGACAGTCTTCCATCCTGAAACTAGAAATGCTGAACTTCCACGTATTTTAGTTGACCATGCATGTCAGACTATGCACGTTATAGACTCTTTCGGTTCTCTGACAGTTGGGTATCATGTACTAAAAGCTGGCACAGTAAATCAGCTCATTCAGTTTGCGTCAAATGATCTGCAGAGCGAGATGAAGTTTT…	479	EU660580	10045	potyvirus	Watermelon mosaic virus isolate CHI87-620, complete genome.	1	479	2426	2904	448/480(93%)	0	1
CONTIG57	TCAGCCATCCATTCAAGGTCAGATTCAGCTTGCTAGATATGAAACA	46	HE610413	2577	mastrevirus	Chickpea chlorotic dwarf Pakistan virus av1 gene for coat protein, isolated from Xanthium Strumarium.	4	45	1737	1777	40/42(95%)	1e-11	1
CONTIG94	AGTTGCAACAGAACAGAGTTATTCCTCACTATAGGTCAACAGGTGAGTTCTTGGAAT	57	EU660585	10051	potyvirus	Watermelon mosaic virus isolate C05-270, complete genome.	4	57	4160	4213	52/54(96%)	3e-19	1
CONTIG94	AGTTGCAACAGAACAGAGTTATTCCTCACTATAGGTCAACAGGTGAGTTCTTGGAAT	57	EU660583	10050	potyvirus	Watermelon mosaic virus isolate FMF03-141, complete genome.	1	55	4157	4211	52/55(94%)	2e-17	1
CONTIG94	AGTTGCAACAGAACAGAGTTATTCCTCACTATAGGTCAACAGGTGAGTTCTTGGAAT	57	JF273467	10032	potyvirus	Watermelon mosaic virus isolate Cg09-640, complete genome.	1	57	4142	4198	53/57(92%)	3e-16	1
CONTIG94	AGTTGCAACAGAACAGAGTTATTCCTCACTATAGGTCAACAGGTGAGTTCTTGGAAT	57	KP100058	10040	potyvirus	Watermelon mosaic virus isolate SangJu6-1, complete genome.	3	57	4144	4198	51/55(92%)	5e-15	1
CONTIG94	AGTTGCAACAGAACAGAGTTATTCCTCACTATAGGTCAACAGGTGAGTTCTTGGAAT	57	JX079685	10046	potyvirus	Watermelon mosaic virus strain WMV-ShanXi, complete genome.	1	49	4154	4202	46/49(93%)	7e-14	1
CONTIG94	AGTTGCAACAGAACAGAGTTATTCCTCACTATAGGTCAACAGGTGAGTTCTTGGAAT	57	EU660586	10051	potyvirus	Watermelon mosaic virus isolate FBR04-37, complete genome.	1	49	4157	4205	45/49(91%)	2e-11	1
CONTIG94	AGTTGCAACAGAACAGAGTTATTCCTCACTATAGGTCAACAGGTGAGTTCTTGGAAT	57	AB369278	10037	potyvirus	Watermelon mosaic virus genomic RNA, complete genome, strain: Watermelon.	1	46	4154	4199	42/46(91%)	1e-09	1
CONTIG107	TTGGAGACCAACTCCAAAGCAAAACAAGGCAAAGCGCGTCAAGAGACAGTGTGACAAGCTCATACACGTTCTAGAGGGAGTTCTTTCCTTAGCTGCGAAGAGTGGAAAGCCAGTTGAATTCATAACAAAACGCAAAAGGAAAAACTTCAAAGTCAACTATGTGCGGAAGCATGGAGCTGTTATACCAAAATTCACCCTCCCACATGAAGAAGGCAAATACGTACATCAAGAGCTCCAATACGCAA	245	EU660585	10051	potyvirus	Watermelon mosaic virus isolate C05-270, complete genome.	1	245	999	1243	241/245(98%)	1e-127	1
CONTIG107	TTGGAGACCAACTCCAAAGCAAAACAAGGCAAAGCGCGTCAAGAGACAGTGTGACAAGCTCATACACGTTCTAGAGGGAGTTCTTTCCTTAGCTGCGAAGAGTGGAAAGCCAGTTGAATTCATAACAAAACGCAAAAGGAAAAACTTCAAAGTCAACTATGTGCGGAAGCATGGAGCTGTTATACCAAAATTCACCCTCCCACATGAAGAAGGCAAATACGTACATCAAGAGCTCCAATACGCAA	245	EU660586	10051	potyvirus	Watermelon mosaic virus isolate FBR04-37, complete genome.	1	245	999	1243	238/245(97%)	1e-120	1
CONTIG107	TTGGAGACCAACTCCAAAGCAAAACAAGGCAAAGCGCGTCAAGAGACAGTGTGACAAGCTCATACACGTTCTAGAGGGAGTTCTTTCCTTAGCTGCGAAGAGTGGAAAGCCAGTTGAATTCATAACAAAACGCAAAAGGAAAAACTTCAAAGTCAACTATGTGCGGAAGCATGGAGCTGTTATACCAAAATTCACCCTCCCACATGAAGAAGGCAAATACGTACATCAAGAGCTCCAATACGCAA	245	HQ384216	10057	potyvirus	Watermelon mosaic virus strain Dendrobium, complete genome.	2	240	1000	1238	230/239(96%)	1e-112	1
CONTIG107	TTGGAGACCAACTCCAAAGCAAAACAAGGCAAAGCGCGTCAAGAGACAGTGTGACAAGCTCATACACGTTCTAGAGGGAGTTCTTTCCTTAGCTGCGAAGAGTGGAAAGCCAGTTGAATTCATAACAAAACGCAAAAGGAAAAACTTCAAAGTCAACTATGTGCGGAAGCATGGAGCTGTTATACCAAAATTCACCCTCCCACATGAAGAAGGCAAATACGTACATCAAGAGCTCCAATACGCAA	245	KM597070	10030	potyvirus	Watermelon mosaic virus isolate RKG, complete genome.	2	245	984	1227	233/244(95%)	1e-110	1
CONTIG107	TTGGAGACCAACTCCAAAGCAAAACAAGGCAAAGCGCGTCAAGAGACAGTGTGACAAGCTCATACACGTTCTAGAGGGAGTTCTTTCCTTAGCTGCGAAGAGTGGAAAGCCAGTTGAATTCATAACAAAACGCAAAAGGAAAAACTTCAAAGTCAACTATGTGCGGAAGCATGGAGCTGTTATACCAAAATTCACCCTCCCACATGAAGAAGGCAAATACGTACATCAAGAGCTCCAATACGCAA	245	JF273467	10032	potyvirus	Watermelon mosaic virus isolate Cg09-640, complete genome.	2	245	985	1228	230/244(94%)	1e-103	1
CONTIG107	TTGGAGACCAACTCCAAAGCAAAACAAGGCAAAGCGCGTCAAGAGACAGTGTGACAAGCTCATACACGTTCTAGAGGGAGTTCTTTCCTTAGCTGCGAAGAGTGGAAAGCCAGTTGAATTCATAACAAAACGCAAAAGGAAAAACTTCAAAGTCAACTATGTGCGGAAGCATGGAGCTGTTATACCAAAATTCACCCTCCCACATGAAGAAGGCAAATACGTACATCAAGAGCTCCAATACGCAA	245	EU660583	10050	potyvirus	Watermelon mosaic virus isolate FMF03-141, complete genome.	2	240	1000	1238	225/239(94%)	1e-100	1
CONTIG114	ACCTCTTCCTGAATCCGTCAGCTATACCTGCAAGAGAGAAAGAATAGCCAGTAACAGAAGAACCAATCGTATCAAAATGACTTT	84	JX079685	10046	potyvirus	Watermelon mosaic virus strain WMV-ShanXi, complete genome.	1	84	5705	5788	80/84(95%)	4e-32	-1
CONTIG114	ACCTCTTCCTGAATCCGTCAGCTATACCTGCAAGAGAGAAAGAATAGCCAGTAACAGAAGAACCAATCGTATCAAAATGACTTT	84	EU660580	10045	potyvirus	Watermelon mosaic virus isolate CHI87-620, complete genome.	1	84	5708	5791	79/84(94%)	9e-30	-1
CONTIG114	ACCTCTTCCTGAATCCGTCAGCTATACCTGCAAGAGAGAAAGAATAGCCAGTAACAGAAGAACCAATCGTATCAAAATGACTTT	84	AB369278	10037	potyvirus	Watermelon mosaic virus genomic RNA, complete genome, strain: Watermelon.	3	84	5705	5786	77/82(93%)	1e-28	-1
CONTIG114	ACCTCTTCCTGAATCCGTCAGCTATACCTGCAAGAGAGAAAGAATAGCCAGTAACAGAAGAACCAATCGTATCAAAATGACTTT	84	EU660588	10045	potyvirus	Watermelon mosaic virus isolate C06-666, complete genome.	1	84	5708	5791	77/84(91%)	5e-25	-1
CONTIG114	ACCTCTTCCTGAATCCGTCAGCTATACCTGCAAGAGAGAAAGAATAGCCAGTAACAGAAGAACCAATCGTATCAAAATGACTTT	84	EU660584	10045	potyvirus	Watermelon mosaic virus isolate IR02-54, complete genome.	1	84	5708	5791	77/84(91%)	5e-25	-1
CONTIG114	ACCTCTTCCTGAATCCGTCAGCTATACCTGCAAGAGAGAAAGAATAGCCAGTAACAGAAGAACCAATCGTATCAAAATGACTTT	84	EU660585	10051	potyvirus	Watermelon mosaic virus isolate C05-270, complete genome.	1	84	5708	5791	77/84(91%)	5e-25	-1
CONTIG114	ACCTCTTCCTGAATCCGTCAGCTATACCTGCAAGAGAGAAAGAATAGCCAGTAACAGAAGAACCAATCGTATCAAAATGACTTT	84	JF273467	10032	potyvirus	Watermelon mosaic virus isolate Cg09-640, complete genome.	3	84	5693	5774	75/82(91%)	8e-24	-1
CONTIG114	ACCTCTTCCTGAATCCGTCAGCTATACCTGCAAGAGAGAAAGAATAGCCAGTAACAGAAGAACCAATCGTATCAAAATGACTTT	84	EU660586	10051	potyvirus	Watermelon mosaic virus isolate FBR04-37, complete genome.	3	84	5708	5789	75/82(91%)	8e-24	-1
CONTIG114	ACCTCTTCCTGAATCCGTCAGCTATACCTGCAAGAGAGAAAGAATAGCCAGTAACAGAAGAACCAATCGTATCAAAATGACTTT	84	KM597070	10030	potyvirus	Watermelon mosaic virus isolate RKG, complete genome.	1	84	5692	5775	76/84(90%)	1e-22	-1
CONTIG114	ACCTCTTCCTGAATCCGTCAGCTATACCTGCAAGAGAGAAAGAATAGCCAGTAACAGAAGAACCAATCGTATCAAAATGACTTT	84	JF273469	10047	potyvirus	Watermelon mosaic virus isolate C04-106, complete genome.	1	84	5708	5791	76/84(90%)	1e-22	-1
CONTIG114	ACCTCTTCCTGAATCCGTCAGCTATACCTGCAAGAGAGAAAGAATAGCCAGTAACAGAAGAACCAATCGTATCAAAATGACTTT	84	EU660583	10050	potyvirus	Watermelon mosaic virus isolate FMF03-141, complete genome.	1	84	5708	5791	76/84(90%)	1e-22	-1
CONTIG173	GAGAAAGTTATGGAGAGCATCACTGTAGGATGCACAGCAAGGTGCGCGGGCCTGAGCGCATACACAAAATCGTCCCTCAGGAGAGCCATCAAGGAAGGGGACCTCAGTGCATCTGGAGGGTGCAACTACTGTGGTCTCCGAGCACTAGTGGGTGAGGGTCGCGAGAGGGTGATTTCTGTACCCAGAACAGTGGCACAGCAGAAGGAGGTAGTTATCACCAAGGC	224	KM597070	10030	potyvirus	Watermelon mosaic virus isolate RKG, complete genome.	5	223	259	477	212/219(96%)	1e-105	1
CONTIG173	GAGAAAGTTATGGAGAGCATCACTGTAGGATGCACAGCAAGGTGCGCGGGCCTGAGCGCATACACAAAATCGTCCCTCAGGAGAGCCATCAAGGAAGGGGACCTCAGTGCATCTGGAGGGTGCAACTACTGTGGTCTCCGAGCACTAGTGGGTGAGGGTCGCGAGAGGGTGATTTCTGTACCCAGAACAGTGGCACAGCAGAAGGAGGTAGTTATCACCAAGGC	224	JF273467	10032	potyvirus	Watermelon mosaic virus isolate Cg09-640, complete genome.	5	223	260	478	210/220(95%)	7e-98	1
CONTIG173	GAGAAAGTTATGGAGAGCATCACTGTAGGATGCACAGCAAGGTGCGCGGGCCTGAGCGCATACACAAAATCGTCCCTCAGGAGAGCCATCAAGGAAGGGGACCTCAGTGCATCTGGAGGGTGCAACTACTGTGGTCTCCGAGCACTAGTGGGTGAGGGTCGCGAGAGGGTGATTTCTGTACCCAGAACAGTGGCACAGCAGAAGGAGGTAGTTATCACCAAGGC	224	KP100058	10040	potyvirus	Watermelon mosaic virus isolate SangJu6-1, complete genome.	5	223	260	478	210/220(95%)	7e-98	1
CONTIG173	GAGAAAGTTATGGAGAGCATCACTGTAGGATGCACAGCAAGGTGCGCGGGCCTGAGCGCATACACAAAATCGTCCCTCAGGAGAGCCATCAAGGAAGGGGACCTCAGTGCATCTGGAGGGTGCAACTACTGTGGTCTCCGAGCACTAGTGGGTGAGGGTCGCGAGAGGGTGATTTCTGTACCCAGAACAGTGGCACAGCAGAAGGAGGTAGTTATCACCAAGGC	224	EU660585	10051	potyvirus	Watermelon mosaic virus isolate C05-270, complete genome.	1	223	256	478	209/223(93%)	1e-90	1
CONTIG173	GAGAAAGTTATGGAGAGCATCACTGTAGGATGCACAGCAAGGTGCGCGGGCCTGAGCGCATACACAAAATCGTCCCTCAGGAGAGCCATCAAGGAAGGGGACCTCAGTGCATCTGGAGGGTGCAACTACTGTGGTCTCCGAGCACTAGTGGGTGAGGGTCGCGAGAGGGTGATTTCTGTACCCAGAACAGTGGCACAGCAGAAGGAGGTAGTTATCACCAAGGC	224	EU660583	10050	potyvirus	Watermelon mosaic virus isolate FMF03-141, complete genome.	5	212	260	467	196/209(93%)	3e-84	1
CONTIG173	GAGAAAGTTATGGAGAGCATCACTGTAGGATGCACAGCAAGGTGCGCGGGCCTGAGCGCATACACAAAATCGTCCCTCAGGAGAGCCATCAAGGAAGGGGACCTCAGTGCATCTGGAGGGTGCAACTACTGTGGTCTCCGAGCACTAGTGGGTGAGGGTCGCGAGAGGGTGATTTCTGTACCCAGAACAGTGGCACAGCAGAAGGAGGTAGTTATCACCAAGGC	224	EU660586	10051	potyvirus	Watermelon mosaic virus isolate FBR04-37, complete genome.	6	212	261	467	192/207(92%)	8e-79	1
CONTIG173	GAGAAAGTTATGGAGAGCATCACTGTAGGATGCACAGCAAGGTGCGCGGGCCTGAGCGCATACACAAAATCGTCCCTCAGGAGAGCCATCAAGGAAGGGGACCTCAGTGCATCTGGAGGGTGCAACTACTGTGGTCTCCGAGCACTAGTGGGTGAGGGTCGCGAGAGGGTGATTTCTGTACCCAGAACAGTGGCACAGCAGAAGGAGGTAGTTATCACCAAGGC	224	EU660588	10045	potyvirus	Watermelon mosaic virus isolate C06-666, complete genome.	1	210	256	465	193/210(91%)	8e-76	1
CONTIG192	CAAGTTTACGATTCATCAATATCAACAACAACACAAATGGCTACAATTATGTTTGGAGATTTCACTGTGCAGCTGAAACACAGCACAGTAACAGA	95	KM597070	10030	potyvirus	Watermelon mosaic virus isolate RKG, complete genome.	1	95	96	190	92/95(96%)	5e-41	1
CONTIG192	CAAGTTTACGATTCATCAATATCAACAACAACACAAATGGCTACAATTATGTTTGGAGATTTCACTGTGCAGCTGAAACACAGCACAGTAACAGA	95	EU660585	10051	potyvirus	Watermelon mosaic virus isolate C05-270, complete genome.	1	95	97	191	92/95(96%)	5e-41	1
CONTIG192	CAAGTTTACGATTCATCAATATCAACAACAACACAAATGGCTACAATTATGTTTGGAGATTTCACTGTGCAGCTGAAACACAGCACAGTAACAGA	95	EU660586	10051	potyvirus	Watermelon mosaic virus isolate FBR04-37, complete genome.	8	95	104	191	86/88(97%)	3e-39	1
CONTIG192	CAAGTTTACGATTCATCAATATCAACAACAACACAAATGGCTACAATTATGTTTGGAGATTTCACTGTGCAGCTGAAACACAGCACAGTAACAGA	95	EU660588	10045	potyvirus	Watermelon mosaic virus isolate C06-666, complete genome.	2	95	98	191	90/94(95%)	5e-38	1
CONTIG192	CAAGTTTACGATTCATCAATATCAACAACAACACAAATGGCTACAATTATGTTTGGAGATTTCACTGTGCAGCTGAAACACAGCACAGTAACAGA	95	JX079685	10046	potyvirus	Watermelon mosaic virus strain WMV-ShanXi, complete genome.	2	92	98	188	87/91(95%)	3e-36	1
CONTIG192	CAAGTTTACGATTCATCAATATCAACAACAACACAAATGGCTACAATTATGTTTGGAGATTTCACTGTGCAGCTGAAACACAGCACAGTAACAGA	95	EU660583	10050	potyvirus	Watermelon mosaic virus isolate FMF03-141, complete genome.	1	95	97	191	89/95(93%)	7e-34	1
CONTIG192	CAAGTTTACGATTCATCAATATCAACAACAACACAAATGGCTACAATTATGTTTGGAGATTTCACTGTGCAGCTGAAACACAGCACAGTAACAGA	95	JF273467	10032	potyvirus	Watermelon mosaic virus isolate Cg09-640, complete genome.	1	86	97	182	82/86(95%)	3e-33	1
CONTIG198	CAAAACAAGGCAAAGCGCGTCAAGAGACAGTGTGACAAGCCCATACATGTTCTAGAAGGAGTTCTTTCCTTAGCTGCGAAGAGTGGAAAGCCAGTTGAATTCATAACAAAACGCAAAAGGAAAAATTTCAAGGTTAATTATGTGCGGAAGCATGGAGCTGTTATACCAAAATTCACTCTTCCACATGAAGAAGGCAAATACGTACATCAAGAGCTCCAATACGCAAACATATGTGAATTTCTCCCGTATATTTGTATGTTTGCAAAATACAGAGCCATACG	281	KM597070	10030	potyvirus	Watermelon mosaic virus isolate RKG, complete genome.	1	271	1002	1272	260/271(95%)	1e-126	1
CONTIG198	CAAAACAAGGCAAAGCGCGTCAAGAGACAGTGTGACAAGCCCATACATGTTCTAGAAGGAGTTCTTTCCTTAGCTGCGAAGAGTGGAAAGCCAGTTGAATTCATAACAAAACGCAAAAGGAAAAATTTCAAGGTTAATTATGTGCGGAAGCATGGAGCTGTTATACCAAAATTCACTCTTCCACATGAAGAAGGCAAATACGTACATCAAGAGCTCCAATACGCAAACATATGTGAATTTCTCCCGTATATTTGTATGTTTGCAAAATACAGAGCCATACG	281	JF273467	10032	potyvirus	Watermelon mosaic virus isolate Cg09-640, complete genome.	1	271	1003	1273	257/271(94%)	1e-119	1
CONTIG198	CAAAACAAGGCAAAGCGCGTCAAGAGACAGTGTGACAAGCCCATACATGTTCTAGAAGGAGTTCTTTCCTTAGCTGCGAAGAGTGGAAAGCCAGTTGAATTCATAACAAAACGCAAAAGGAAAAATTTCAAGGTTAATTATGTGCGGAAGCATGGAGCTGTTATACCAAAATTCACTCTTCCACATGAAGAAGGCAAATACGTACATCAAGAGCTCCAATACGCAAACATATGTGAATTTCTCCCGTATATTTGTATGTTTGCAAAATACAGAGCCATACG	281	EU660583	10050	potyvirus	Watermelon mosaic virus isolate FMF03-141, complete genome.	1	265	1018	1282	250/265(94%)	1e-113	1
CONTIG198	CAAAACAAGGCAAAGCGCGTCAAGAGACAGTGTGACAAGCCCATACATGTTCTAGAAGGAGTTCTTTCCTTAGCTGCGAAGAGTGGAAAGCCAGTTGAATTCATAACAAAACGCAAAAGGAAAAATTTCAAGGTTAATTATGTGCGGAAGCATGGAGCTGTTATACCAAAATTCACTCTTCCACATGAAGAAGGCAAATACGTACATCAAGAGCTCCAATACGCAAACATATGTGAATTTCTCCCGTATATTTGTATGTTTGCAAAATACAGAGCCATACG	281	EU660586	10051	potyvirus	Watermelon mosaic virus isolate FBR04-37, complete genome.	1	271	1018	1288	253/271(93%)	1e-109	1
CONTIG198	CAAAACAAGGCAAAGCGCGTCAAGAGACAGTGTGACAAGCCCATACATGTTCTAGAAGGAGTTCTTTCCTTAGCTGCGAAGAGTGGAAAGCCAGTTGAATTCATAACAAAACGCAAAAGGAAAAATTTCAAGGTTAATTATGTGCGGAAGCATGGAGCTGTTATACCAAAATTCACTCTTCCACATGAAGAAGGCAAATACGTACATCAAGAGCTCCAATACGCAAACATATGTGAATTTCTCCCGTATATTTGTATGTTTGCAAAATACAGAGCCATACG	281	EU660585	10051	potyvirus	Watermelon mosaic virus isolate C05-270, complete genome.	1	271	1018	1288	253/271(93%)	1e-109	1
CONTIG198	CAAAACAAGGCAAAGCGCGTCAAGAGACAGTGTGACAAGCCCATACATGTTCTAGAAGGAGTTCTTTCCTTAGCTGCGAAGAGTGGAAAGCCAGTTGAATTCATAACAAAACGCAAAAGGAAAAATTTCAAGGTTAATTATGTGCGGAAGCATGGAGCTGTTATACCAAAATTCACTCTTCCACATGAAGAAGGCAAATACGTACATCAAGAGCTCCAATACGCAAACATATGTGAATTTCTCCCGTATATTTGTATGTTTGCAAAATACAGAGCCATACG	281	HQ384216	10057	potyvirus	Watermelon mosaic virus strain Dendrobium, complete genome.	1	265	1018	1282	247/265(93%)	1e-106	1
CONTIG198	CAAAACAAGGCAAAGCGCGTCAAGAGACAGTGTGACAAGCCCATACATGTTCTAGAAGGAGTTCTTTCCTTAGCTGCGAAGAGTGGAAAGCCAGTTGAATTCATAACAAAACGCAAAAGGAAAAATTTCAAGGTTAATTATGTGCGGAAGCATGGAGCTGTTATACCAAAATTCACTCTTCCACATGAAGAAGGCAAATACGTACATCAAGAGCTCCAATACGCAAACATATGTGAATTTCTCCCGTATATTTGTATGTTTGCAAAATACAGAGCCATACG	281	JX079685	10046	potyvirus	Watermelon mosaic virus strain WMV-ShanXi, complete genome.	45	271	1059	1285	209/228(91%)	4e-81	1
CONTIG207	GAGTTTCTGATTAGAGGAGCCGTCGGATCGGGAAAATCAACAGGTCTGCCACATCATTTATCAAAGAAAGGCAAAGTTTTATTATTGGAACCAACGAGACCATTGGCAGAGAATGTTAGCAAGCAGCTGAGTCTCGAGCCTTTCTATCATAATGTGACACTAAGGATGAGAGGGTTAAGCAAGTTCGGATCGAGCAACATAGTTGTTATGACGAGCGGATTTGCATTCCATTACTATGTCAACAATCCACAACAACTATCTGACTTCGATTTCATTATCATAGATGAGTGCCACGTTCAGGATAGCAACACAATAGCGTTTAACTGTGCACTTAAAGAATTTGAATTCAGTGGTAAGCTCTTGAAAGTGTCTGCAACTCCTCCAGGGCGAGAGTGTGAG…	436	KM597070	10030	potyvirus	Watermelon mosaic virus isolate RKG, complete genome.	1	436	4254	4689	410/438(93%)	0	1
CONTIG207	GAGTTTCTGATTAGAGGAGCCGTCGGATCGGGAAAATCAACAGGTCTGCCACATCATTTATCAAAGAAAGGCAAAGTTTTATTATTGGAACCAACGAGACCATTGGCAGAGAATGTTAGCAAGCAGCTGAGTCTCGAGCCTTTCTATCATAATGTGACACTAAGGATGAGAGGGTTAAGCAAGTTCGGATCGAGCAACATAGTTGTTATGACGAGCGGATTTGCATTCCATTACTATGTCAACAATCCACAACAACTATCTGACTTCGATTTCATTATCATAGATGAGTGCCACGTTCAGGATAGCAACACAATAGCGTTTAACTGTGCACTTAAAGAATTTGAATTCAGTGGTAAGCTCTTGAAAGTGTCTGCAACTCCTCCAGGGCGAGAGTGTGAG…	436	EU660586	10051	potyvirus	Watermelon mosaic virus isolate FBR04-37, complete genome.	13	436	4282	4705	399/424(94%)	0	1
CONTIG207	GAGTTTCTGATTAGAGGAGCCGTCGGATCGGGAAAATCAACAGGTCTGCCACATCATTTATCAAAGAAAGGCAAAGTTTTATTATTGGAACCAACGAGACCATTGGCAGAGAATGTTAGCAAGCAGCTGAGTCTCGAGCCTTTCTATCATAATGTGACACTAAGGATGAGAGGGTTAAGCAAGTTCGGATCGAGCAACATAGTTGTTATGACGAGCGGATTTGCATTCCATTACTATGTCAACAATCCACAACAACTATCTGACTTCGATTTCATTATCATAGATGAGTGCCACGTTCAGGATAGCAACACAATAGCGTTTAACTGTGCACTTAAAGAATTTGAATTCAGTGGTAAGCTCTTGAAAGTGTCTGCAACTCCTCCAGGGCGAGAGTGTGAG…	436	EU660585	10051	potyvirus	Watermelon mosaic virus isolate C05-270, complete genome.	1	436	4270	4705	411/439(93%)	0	1
CONTIG207	GAGTTTCTGATTAGAGGAGCCGTCGGATCGGGAAAATCAACAGGTCTGCCACATCATTTATCAAAGAAAGGCAAAGTTTTATTATTGGAACCAACGAGACCATTGGCAGAGAATGTTAGCAAGCAGCTGAGTCTCGAGCCTTTCTATCATAATGTGACACTAAGGATGAGAGGGTTAAGCAAGTTCGGATCGAGCAACATAGTTGTTATGACGAGCGGATTTGCATTCCATTACTATGTCAACAATCCACAACAACTATCTGACTTCGATTTCATTATCATAGATGAGTGCCACGTTCAGGATAGCAACACAATAGCGTTTAACTGTGCACTTAAAGAATTTGAATTCAGTGGTAAGCTCTTGAAAGTGTCTGCAACTCCTCCAGGGCGAGAGTGTGAG…	436	JX079685	10046	potyvirus	Watermelon mosaic virus strain WMV-ShanXi, complete genome.	1	436	4267	4702	408/437(93%)	0	1
CONTIG207	GAGTTTCTGATTAGAGGAGCCGTCGGATCGGGAAAATCAACAGGTCTGCCACATCATTTATCAAAGAAAGGCAAAGTTTTATTATTGGAACCAACGAGACCATTGGCAGAGAATGTTAGCAAGCAGCTGAGTCTCGAGCCTTTCTATCATAATGTGACACTAAGGATGAGAGGGTTAAGCAAGTTCGGATCGAGCAACATAGTTGTTATGACGAGCGGATTTGCATTCCATTACTATGTCAACAATCCACAACAACTATCTGACTTCGATTTCATTATCATAGATGAGTGCCACGTTCAGGATAGCAACACAATAGCGTTTAACTGTGCACTTAAAGAATTTGAATTCAGTGGTAAGCTCTTGAAAGTGTCTGCAACTCCTCCAGGGCGAGAGTGTGAG…	436	KP100058	10040	potyvirus	Watermelon mosaic virus isolate SangJu6-1, complete genome.	1	436	4255	4690	408/438(93%)	1e-179	1
CONTIG207	GAGTTTCTGATTAGAGGAGCCGTCGGATCGGGAAAATCAACAGGTCTGCCACATCATTTATCAAAGAAAGGCAAAGTTTTATTATTGGAACCAACGAGACCATTGGCAGAGAATGTTAGCAAGCAGCTGAGTCTCGAGCCTTTCTATCATAATGTGACACTAAGGATGAGAGGGTTAAGCAAGTTCGGATCGAGCAACATAGTTGTTATGACGAGCGGATTTGCATTCCATTACTATGTCAACAATCCACAACAACTATCTGACTTCGATTTCATTATCATAGATGAGTGCCACGTTCAGGATAGCAACACAATAGCGTTTAACTGTGCACTTAAAGAATTTGAATTCAGTGGTAAGCTCTTGAAAGTGTCTGCAACTCCTCCAGGGCGAGAGTGTGAG…	436	JF273467	10032	potyvirus	Watermelon mosaic virus isolate Cg09-640, complete genome.	1	434	4255	4688	406/436(93%)	1e-178	1
CONTIG207	GAGTTTCTGATTAGAGGAGCCGTCGGATCGGGAAAATCAACAGGTCTGCCACATCATTTATCAAAGAAAGGCAAAGTTTTATTATTGGAACCAACGAGACCATTGGCAGAGAATGTTAGCAAGCAGCTGAGTCTCGAGCCTTTCTATCATAATGTGACACTAAGGATGAGAGGGTTAAGCAAGTTCGGATCGAGCAACATAGTTGTTATGACGAGCGGATTTGCATTCCATTACTATGTCAACAATCCACAACAACTATCTGACTTCGATTTCATTATCATAGATGAGTGCCACGTTCAGGATAGCAACACAATAGCGTTTAACTGTGCACTTAAAGAATTTGAATTCAGTGGTAAGCTCTTGAAAGTGTCTGCAACTCCTCCAGGGCGAGAGTGTGAG…	436	EU660583	10050	potyvirus	Watermelon mosaic virus isolate FMF03-141, complete genome.	1	436	4270	4705	407/438(92%)	1e-177	1
CONTIG207	GAGTTTCTGATTAGAGGAGCCGTCGGATCGGGAAAATCAACAGGTCTGCCACATCATTTATCAAAGAAAGGCAAAGTTTTATTATTGGAACCAACGAGACCATTGGCAGAGAATGTTAGCAAGCAGCTGAGTCTCGAGCCTTTCTATCATAATGTGACACTAAGGATGAGAGGGTTAAGCAAGTTCGGATCGAGCAACATAGTTGTTATGACGAGCGGATTTGCATTCCATTACTATGTCAACAATCCACAACAACTATCTGACTTCGATTTCATTATCATAGATGAGTGCCACGTTCAGGATAGCAACACAATAGCGTTTAACTGTGCACTTAAAGAATTTGAATTCAGTGGTAAGCTCTTGAAAGTGTCTGCAACTCCTCCAGGGCGAGAGTGTGAG…	436	EU660588	10045	potyvirus	Watermelon mosaic virus isolate C06-666, complete genome.	1	436	4270	4705	406/438(92%)	1e-174	1
CONTIG207	GAGTTTCTGATTAGAGGAGCCGTCGGATCGGGAAAATCAACAGGTCTGCCACATCATTTATCAAAGAAAGGCAAAGTTTTATTATTGGAACCAACGAGACCATTGGCAGAGAATGTTAGCAAGCAGCTGAGTCTCGAGCCTTTCTATCATAATGTGACACTAAGGATGAGAGGGTTAAGCAAGTTCGGATCGAGCAACATAGTTGTTATGACGAGCGGATTTGCATTCCATTACTATGTCAACAATCCACAACAACTATCTGACTTCGATTTCATTATCATAGATGAGTGCCACGTTCAGGATAGCAACACAATAGCGTTTAACTGTGCACTTAAAGAATTTGAATTCAGTGGTAAGCTCTTGAAAGTGTCTGCAACTCCTCCAGGGCGAGAGTGTGAG…	436	HQ384216	10057	potyvirus	Watermelon mosaic virus strain Dendrobium, complete genome.	1	436	4270	4705	406/438(92%)	1e-174	1
CONTIG207	GAGTTTCTGATTAGAGGAGCCGTCGGATCGGGAAAATCAACAGGTCTGCCACATCATTTATCAAAGAAAGGCAAAGTTTTATTATTGGAACCAACGAGACCATTGGCAGAGAATGTTAGCAAGCAGCTGAGTCTCGAGCCTTTCTATCATAATGTGACACTAAGGATGAGAGGGTTAAGCAAGTTCGGATCGAGCAACATAGTTGTTATGACGAGCGGATTTGCATTCCATTACTATGTCAACAATCCACAACAACTATCTGACTTCGATTTCATTATCATAGATGAGTGCCACGTTCAGGATAGCAACACAATAGCGTTTAACTGTGCACTTAAAGAATTTGAATTCAGTGGTAAGCTCTTGAAAGTGTCTGCAACTCCTCCAGGGCGAGAGTGTGAG…	436	EU660580	10045	potyvirus	Watermelon mosaic virus isolate CHI87-620, complete genome.	1	436	4270	4705	403/436(92%)	1e-172	1
CONTIG207	GAGTTTCTGATTAGAGGAGCCGTCGGATCGGGAAAATCAACAGGTCTGCCACATCATTTATCAAAGAAAGGCAAAGTTTTATTATTGGAACCAACGAGACCATTGGCAGAGAATGTTAGCAAGCAGCTGAGTCTCGAGCCTTTCTATCATAATGTGACACTAAGGATGAGAGGGTTAAGCAAGTTCGGATCGAGCAACATAGTTGTTATGACGAGCGGATTTGCATTCCATTACTATGTCAACAATCCACAACAACTATCTGACTTCGATTTCATTATCATAGATGAGTGCCACGTTCAGGATAGCAACACAATAGCGTTTAACTGTGCACTTAAAGAATTTGAATTCAGTGGTAAGCTCTTGAAAGTGTCTGCAACTCCTCCAGGGCGAGAGTGTGAG…	436	JF273469	10047	potyvirus	Watermelon mosaic virus isolate C04-106, complete genome.	1	436	4270	4705	404/438(92%)	1e-170	1
CONTIG207	GAGTTTCTGATTAGAGGAGCCGTCGGATCGGGAAAATCAACAGGTCTGCCACATCATTTATCAAAGAAAGGCAAAGTTTTATTATTGGAACCAACGAGACCATTGGCAGAGAATGTTAGCAAGCAGCTGAGTCTCGAGCCTTTCTATCATAATGTGACACTAAGGATGAGAGGGTTAAGCAAGTTCGGATCGAGCAACATAGTTGTTATGACGAGCGGATTTGCATTCCATTACTATGTCAACAATCCACAACAACTATCTGACTTCGATTTCATTATCATAGATGAGTGCCACGTTCAGGATAGCAACACAATAGCGTTTAACTGTGCACTTAAAGAATTTGAATTCAGTGGTAAGCTCTTGAAAGTGTCTGCAACTCCTCCAGGGCGAGAGTGTGAG…	436	AB369278	10037	potyvirus	Watermelon mosaic virus genomic RNA, complete genome, strain: Watermelon.	13	436	4279	4702	391/424(92%)	1e-165	1
CONTIG207	GAGTTTCTGATTAGAGGAGCCGTCGGATCGGGAAAATCAACAGGTCTGCCACATCATTTATCAAAGAAAGGCAAAGTTTTATTATTGGAACCAACGAGACCATTGGCAGAGAATGTTAGCAAGCAGCTGAGTCTCGAGCCTTTCTATCATAATGTGACACTAAGGATGAGAGGGTTAAGCAAGTTCGGATCGAGCAACATAGTTGTTATGACGAGCGGATTTGCATTCCATTACTATGTCAACAATCCACAACAACTATCTGACTTCGATTTCATTATCATAGATGAGTGCCACGTTCAGGATAGCAACACAATAGCGTTTAACTGTGCACTTAAAGAATTTGAATTCAGTGGTAAGCTCTTGAAAGTGTCTGCAACTCCTCCAGGGCGAGAGTGTGAG…	436	EU660584	10045	potyvirus	Watermelon mosaic virus isolate IR02-54, complete genome.	1	436	4270	4705	401/437(91%)	1e-165	1
CONTIG208	AGTATTGTGAGCACAGCAAAGAAAGACAAAGCGTTCGTACATATGCATAAGAGAAATGAGGATGAGCAAGCT	72	JF273467	10032	potyvirus	Watermelon mosaic virus isolate Cg09-640, complete genome.	2	72	3644	3714	68/71(95%)	7e-27	1
CONTIG208	AGTATTGTGAGCACAGCAAAGAAAGACAAAGCGTTCGTACATATGCATAAGAGAAATGAGGATGAGCAAGCT	72	HQ384216	10057	potyvirus	Watermelon mosaic virus strain Dendrobium, complete genome.	2	72	3659	3729	68/71(95%)	7e-27	1
CONTIG208	AGTATTGTGAGCACAGCAAAGAAAGACAAAGCGTTCGTACATATGCATAAGAGAAATGAGGATGAGCAAGCT	72	EU660585	10051	potyvirus	Watermelon mosaic virus isolate C05-270, complete genome.	2	72	3659	3729	67/71(94%)	2e-24	1
CONTIG208	AGTATTGTGAGCACAGCAAAGAAAGACAAAGCGTTCGTACATATGCATAAGAGAAATGAGGATGAGCAAGCT	72	KM597070	10030	potyvirus	Watermelon mosaic virus isolate RKG, complete genome.	2	72	3643	3713	66/71(92%)	4e-22	1
CONTIG208	AGTATTGTGAGCACAGCAAAGAAAGACAAAGCGTTCGTACATATGCATAAGAGAAATGAGGATGAGCAAGCT	72	KP100058	10040	potyvirus	Watermelon mosaic virus isolate SangJu6-1, complete genome.	2	72	3644	3714	66/71(92%)	4e-22	1
CONTIG208	AGTATTGTGAGCACAGCAAAGAAAGACAAAGCGTTCGTACATATGCATAAGAGAAATGAGGATGAGCAAGCT	72	EU660580	10045	potyvirus	Watermelon mosaic virus isolate CHI87-620, complete genome.	2	72	3659	3729	66/71(92%)	4e-22	1
CONTIG208	AGTATTGTGAGCACAGCAAAGAAAGACAAAGCGTTCGTACATATGCATAAGAGAAATGAGGATGAGCAAGCT	72	JF273469	10047	potyvirus	Watermelon mosaic virus isolate C04-106, complete genome.	2	72	3659	3729	66/71(92%)	4e-22	1
CONTIG208	AGTATTGTGAGCACAGCAAAGAAAGACAAAGCGTTCGTACATATGCATAAGAGAAATGAGGATGAGCAAGCT	72	EU660583	10050	potyvirus	Watermelon mosaic virus isolate FMF03-141, complete genome.	2	72	3659	3729	67/72(93%)	4e-22	1
CONTIG230	TTTTCATTGTTGATGCAAATGGCCAGCGTACTGCAAGGCATTGTGAGCACAGTTA	55	JF273467	10032	potyvirus	Watermelon mosaic virus isolate Cg09-640, complete genome.	1	52	3607	3658	46/52(88%)	2e-08	1
CONTIG230	TTTTCATTGTTGATGCAAATGGCCAGCGTACTGCAAGGCATTGTGAGCACAGTTA	55	EU660586	10051	potyvirus	Watermelon mosaic virus isolate FBR04-37, complete genome.	4	53	3625	3674	44/50(88%)	3e-07	1
CONTIG230	TTTTCATTGTTGATGCAAATGGCCAGCGTACTGCAAGGCATTGTGAGCACAGTTA	55	EU660585	10051	potyvirus	Watermelon mosaic virus isolate C05-270, complete genome.	4	52	3625	3673	43/49(87%)	1e-06	1
CONTIG230	TTTTCATTGTTGATGCAAATGGCCAGCGTACTGCAAGGCATTGTGAGCACAGTTA	55	HQ384216	10057	potyvirus	Watermelon mosaic virus strain Dendrobium, complete genome.	4	52	3625	3673	43/49(87%)	1e-06	1
CONTIG240	AATAAGCGATCTTCCAAAGCATTACTCAACCCAAGTTTGCTCTGTGATAATCAGTTGGACAAGAATGG	68	JF273467	10032	potyvirus	Watermelon mosaic virus isolate Cg09-640, complete genome.	1	68	1993	2060	65/68(95%)	4e-25	1
CONTIG240	AATAAGCGATCTTCCAAAGCATTACTCAACCCAAGTTTGCTCTGTGATAATCAGTTGGACAAGAATGG	68	HQ384216	10057	potyvirus	Watermelon mosaic virus strain Dendrobium, complete genome.	1	65	2008	2072	62/65(95%)	3e-23	1
CONTIG240	AATAAGCGATCTTCCAAAGCATTACTCAACCCAAGTTTGCTCTGTGATAATCAGTTGGACAAGAATGG	68	KM597070	10030	potyvirus	Watermelon mosaic virus isolate RKG, complete genome.	1	68	1992	2059	64/68(94%)	1e-22	1
CONTIG240	AATAAGCGATCTTCCAAAGCATTACTCAACCCAAGTTTGCTCTGTGATAATCAGTTGGACAAGAATGG	68	EU660585	10051	potyvirus	Watermelon mosaic virus isolate C05-270, complete genome.	1	68	2008	2075	64/68(94%)	1e-22	1
CONTIG240	AATAAGCGATCTTCCAAAGCATTACTCAACCCAAGTTTGCTCTGTGATAATCAGTTGGACAAGAATGG	68	EU660583	10050	potyvirus	Watermelon mosaic virus isolate FMF03-141, complete genome.	1	65	2008	2072	61/65(93%)	6e-21	1
CONTIG247	CTGTACGCGCAGATGATTTGACTTATGGAGATAGTGGGTTACTGTTTGATGAACGATCTTCAATTACTGCAGAACACACTACACTACCATACTTTGTGGTACGAGGCAGAGAGAATGGAAAGCTTGTCAGTGCCTTTGAAGAGTTTAGGGAGATTGGAGATATTCAACACTATTCCCACACCCCAGAAGTTCAATTTTTCCTAGGC	206	EU660585	10051	potyvirus	Watermelon mosaic virus isolate C05-270, complete genome.	8	206	1299	1497	196/199(98%)	1e-102	1
CONTIG247	CTGTACGCGCAGATGATTTGACTTATGGAGATAGTGGGTTACTGTTTGATGAACGATCTTCAATTACTGCAGAACACACTACACTACCATACTTTGTGGTACGAGGCAGAGAGAATGGAAAGCTTGTCAGTGCCTTTGAAGAGTTTAGGGAGATTGGAGATATTCAACACTATTCCCACACCCCAGAAGTTCAATTTTTCCTAGGC	206	EU660586	10051	potyvirus	Watermelon mosaic virus isolate FBR04-37, complete genome.	1	205	1292	1496	196/205(95%)	6e-92	1
CONTIG247	CTGTACGCGCAGATGATTTGACTTATGGAGATAGTGGGTTACTGTTTGATGAACGATCTTCAATTACTGCAGAACACACTACACTACCATACTTTGTGGTACGAGGCAGAGAGAATGGAAAGCTTGTCAGTGCCTTTGAAGAGTTTAGGGAGATTGGAGATATTCAACACTATTCCCACACCCCAGAAGTTCAATTTTTCCTAGGC	206	JX079685	10046	potyvirus	Watermelon mosaic virus strain WMV-ShanXi, complete genome.	9	206	1297	1494	189/199(94%)	2e-85	1
CONTIG247	CTGTACGCGCAGATGATTTGACTTATGGAGATAGTGGGTTACTGTTTGATGAACGATCTTCAATTACTGCAGAACACACTACACTACCATACTTTGTGGTACGAGGCAGAGAGAATGGAAAGCTTGTCAGTGCCTTTGAAGAGTTTAGGGAGATTGGAGATATTCAACACTATTCCCACACCCCAGAAGTTCAATTTTTCCTAGGC	206	EU660588	10045	potyvirus	Watermelon mosaic virus isolate C06-666, complete genome.	7	206	1298	1497	189/200(94%)	3e-84	1
CONTIG263	TCAACAAAGCGTTGATGAAGGGCTCTTCGGTGACACAGGATGAATTGGAGCAAGCTTCCAAACAGTTGCTTGCCATGACACAGTGGTGGAAGAATCACATGACCTTGACTGATGAAGATGCACTTAAAGTGTTTCGGAATAAGCGGTCCTCAAAGCATTACTCAACCCCAGTTTACTTTGCGACAATCAGTTGGATAAGAATGGTAATTTTATTTGGGGTGAACGTGGCAAGCATTCAAAGCGGTTCTTCGCAAATTACTTTGAGGAGGTAGTTCCCTCTGAGGGATATAGTAAATACATAATCAGAAAGAATCCAAATGGACAAAGGGAATTAGCAATTGGGTCGCTCATTGTACCATTAGATTTTGAACGTGCACGCATGGCATTGCAAGGTAAAAG…	1001	EU660588	10045	potyvirus	Watermelon mosaic virus isolate C06-666, complete genome.	27	1001	1897	2872	911/976(93%)	0	1
CONTIG263	TCAACAAAGCGTTGATGAAGGGCTCTTCGGTGACACAGGATGAATTGGAGCAAGCTTCCAAACAGTTGCTTGCCATGACACAGTGGTGGAAGAATCACATGACCTTGACTGATGAAGATGCACTTAAAGTGTTTCGGAATAAGCGGTCCTCAAAGCATTACTCAACCCCAGTTTACTTTGCGACAATCAGTTGGATAAGAATGGTAATTTTATTTGGGGTGAACGTGGCAAGCATTCAAAGCGGTTCTTCGCAAATTACTTTGAGGAGGTAGTTCCCTCTGAGGGATATAGTAAATACATAATCAGAAAGAATCCAAATGGACAAAGGGAATTAGCAATTGGGTCGCTCATTGTACCATTAGATTTTGAACGTGCACGCATGGCATTGCAAGGTAAAAG…	1001	EU660586	10051	potyvirus	Watermelon mosaic virus isolate FBR04-37, complete genome.	27	1001	1897	2872	912/979(93%)	0	1
CONTIG263	TCAACAAAGCGTTGATGAAGGGCTCTTCGGTGACACAGGATGAATTGGAGCAAGCTTCCAAACAGTTGCTTGCCATGACACAGTGGTGGAAGAATCACATGACCTTGACTGATGAAGATGCACTTAAAGTGTTTCGGAATAAGCGGTCCTCAAAGCATTACTCAACCCCAGTTTACTTTGCGACAATCAGTTGGATAAGAATGGTAATTTTATTTGGGGTGAACGTGGCAAGCATTCAAAGCGGTTCTTCGCAAATTACTTTGAGGAGGTAGTTCCCTCTGAGGGATATAGTAAATACATAATCAGAAAGAATCCAAATGGACAAAGGGAATTAGCAATTGGGTCGCTCATTGTACCATTAGATTTTGAACGTGCACGCATGGCATTGCAAGGTAAAAG…	1001	JX079685	10046	potyvirus	Watermelon mosaic virus strain WMV-ShanXi, complete genome.	46	1001	1913	2869	888/958(92%)	0	1
CONTIG263	TCAACAAAGCGTTGATGAAGGGCTCTTCGGTGACACAGGATGAATTGGAGCAAGCTTCCAAACAGTTGCTTGCCATGACACAGTGGTGGAAGAATCACATGACCTTGACTGATGAAGATGCACTTAAAGTGTTTCGGAATAAGCGGTCCTCAAAGCATTACTCAACCCCAGTTTACTTTGCGACAATCAGTTGGATAAGAATGGTAATTTTATTTGGGGTGAACGTGGCAAGCATTCAAAGCGGTTCTTCGCAAATTACTTTGAGGAGGTAGTTCCCTCTGAGGGATATAGTAAATACATAATCAGAAAGAATCCAAATGGACAAAGGGAATTAGCAATTGGGTCGCTCATTGTACCATTAGATTTTGAACGTGCACGCATGGCATTGCAAGGTAAAAG…	1001	EU660584	10045	potyvirus	Watermelon mosaic virus isolate IR02-54, complete genome.	1	1001	1871	2872	918/1003(91%)	0	1
CONTIG263	TCAACAAAGCGTTGATGAAGGGCTCTTCGGTGACACAGGATGAATTGGAGCAAGCTTCCAAACAGTTGCTTGCCATGACACAGTGGTGGAAGAATCACATGACCTTGACTGATGAAGATGCACTTAAAGTGTTTCGGAATAAGCGGTCCTCAAAGCATTACTCAACCCCAGTTTACTTTGCGACAATCAGTTGGATAAGAATGGTAATTTTATTTGGGGTGAACGTGGCAAGCATTCAAAGCGGTTCTTCGCAAATTACTTTGAGGAGGTAGTTCCCTCTGAGGGATATAGTAAATACATAATCAGAAAGAATCCAAATGGACAAAGGGAATTAGCAATTGGGTCGCTCATTGTACCATTAGATTTTGAACGTGCACGCATGGCATTGCAAGGTAAAAG…	1001	AB369278	10037	potyvirus	Watermelon mosaic virus genomic RNA, complete genome, strain: Watermelon.	3	996	1870	2864	910/998(91%)	0	1
CONTIG263	TCAACAAAGCGTTGATGAAGGGCTCTTCGGTGACACAGGATGAATTGGAGCAAGCTTCCAAACAGTTGCTTGCCATGACACAGTGGTGGAAGAATCACATGACCTTGACTGATGAAGATGCACTTAAAGTGTTTCGGAATAAGCGGTCCTCAAAGCATTACTCAACCCCAGTTTACTTTGCGACAATCAGTTGGATAAGAATGGTAATTTTATTTGGGGTGAACGTGGCAAGCATTCAAAGCGGTTCTTCGCAAATTACTTTGAGGAGGTAGTTCCCTCTGAGGGATATAGTAAATACATAATCAGAAAGAATCCAAATGGACAAAGGGAATTAGCAATTGGGTCGCTCATTGTACCATTAGATTTTGAACGTGCACGCATGGCATTGCAAGGTAAAAG…	1001	EU660585	10051	potyvirus	Watermelon mosaic virus isolate C05-270, complete genome.	27	996	1897	2867	882/973(90%)	0	1
CONTIG263	TCAACAAAGCGTTGATGAAGGGCTCTTCGGTGACACAGGATGAATTGGAGCAAGCTTCCAAACAGTTGCTTGCCATGACACAGTGGTGGAAGAATCACATGACCTTGACTGATGAAGATGCACTTAAAGTGTTTCGGAATAAGCGGTCCTCAAAGCATTACTCAACCCCAGTTTACTTTGCGACAATCAGTTGGATAAGAATGGTAATTTTATTTGGGGTGAACGTGGCAAGCATTCAAAGCGGTTCTTCGCAAATTACTTTGAGGAGGTAGTTCCCTCTGAGGGATATAGTAAATACATAATCAGAAAGAATCCAAATGGACAAAGGGAATTAGCAATTGGGTCGCTCATTGTACCATTAGATTTTGAACGTGCACGCATGGCATTGCAAGGTAAAAG…	1001	KM597070	10030	potyvirus	Watermelon mosaic virus isolate RKG, complete genome.	27	996	1881	2851	879/973(90%)	0	1
CONTIG263	TCAACAAAGCGTTGATGAAGGGCTCTTCGGTGACACAGGATGAATTGGAGCAAGCTTCCAAACAGTTGCTTGCCATGACACAGTGGTGGAAGAATCACATGACCTTGACTGATGAAGATGCACTTAAAGTGTTTCGGAATAAGCGGTCCTCAAAGCATTACTCAACCCCAGTTTACTTTGCGACAATCAGTTGGATAAGAATGGTAATTTTATTTGGGGTGAACGTGGCAAGCATTCAAAGCGGTTCTTCGCAAATTACTTTGAGGAGGTAGTTCCCTCTGAGGGATATAGTAAATACATAATCAGAAAGAATCCAAATGGACAAAGGGAATTAGCAATTGGGTCGCTCATTGTACCATTAGATTTTGAACGTGCACGCATGGCATTGCAAGGTAAAAG…	1001	EU660583	10050	potyvirus	Watermelon mosaic virus isolate FMF03-141, complete genome.	27	996	1897	2867	880/974(90%)	0	1
CONTIG263	TCAACAAAGCGTTGATGAAGGGCTCTTCGGTGACACAGGATGAATTGGAGCAAGCTTCCAAACAGTTGCTTGCCATGACACAGTGGTGGAAGAATCACATGACCTTGACTGATGAAGATGCACTTAAAGTGTTTCGGAATAAGCGGTCCTCAAAGCATTACTCAACCCCAGTTTACTTTGCGACAATCAGTTGGATAAGAATGGTAATTTTATTTGGGGTGAACGTGGCAAGCATTCAAAGCGGTTCTTCGCAAATTACTTTGAGGAGGTAGTTCCCTCTGAGGGATATAGTAAATACATAATCAGAAAGAATCCAAATGGACAAAGGGAATTAGCAATTGGGTCGCTCATTGTACCATTAGATTTTGAACGTGCACGCATGGCATTGCAAGGTAAAAG…	1001	JF273467	10032	potyvirus	Watermelon mosaic virus isolate Cg09-640, complete genome.	27	996	1882	2852	877/974(90%)	0	1
CONTIG263	TCAACAAAGCGTTGATGAAGGGCTCTTCGGTGACACAGGATGAATTGGAGCAAGCTTCCAAACAGTTGCTTGCCATGACACAGTGGTGGAAGAATCACATGACCTTGACTGATGAAGATGCACTTAAAGTGTTTCGGAATAAGCGGTCCTCAAAGCATTACTCAACCCCAGTTTACTTTGCGACAATCAGTTGGATAAGAATGGTAATTTTATTTGGGGTGAACGTGGCAAGCATTCAAAGCGGTTCTTCGCAAATTACTTTGAGGAGGTAGTTCCCTCTGAGGGATATAGTAAATACATAATCAGAAAGAATCCAAATGGACAAAGGGAATTAGCAATTGGGTCGCTCATTGTACCATTAGATTTTGAACGTGCACGCATGGCATTGCAAGGTAAAAG…	1001	KP100058	10040	potyvirus	Watermelon mosaic virus isolate SangJu6-1, complete genome.	27	996	1882	2852	877/975(89%)	0	1
CONTIG263	TCAACAAAGCGTTGATGAAGGGCTCTTCGGTGACACAGGATGAATTGGAGCAAGCTTCCAAACAGTTGCTTGCCATGACACAGTGGTGGAAGAATCACATGACCTTGACTGATGAAGATGCACTTAAAGTGTTTCGGAATAAGCGGTCCTCAAAGCATTACTCAACCCCAGTTTACTTTGCGACAATCAGTTGGATAAGAATGGTAATTTTATTTGGGGTGAACGTGGCAAGCATTCAAAGCGGTTCTTCGCAAATTACTTTGAGGAGGTAGTTCCCTCTGAGGGATATAGTAAATACATAATCAGAAAGAATCCAAATGGACAAAGGGAATTAGCAATTGGGTCGCTCATTGTACCATTAGATTTTGAACGTGCACGCATGGCATTGCAAGGTAAAAG…	1001	EU660580	10045	potyvirus	Watermelon mosaic virus isolate CHI87-620, complete genome.	27	1000	1897	2871	872/977(89%)	0	1
CONTIG263	TCAACAAAGCGTTGATGAAGGGCTCTTCGGTGACACAGGATGAATTGGAGCAAGCTTCCAAACAGTTGCTTGCCATGACACAGTGGTGGAAGAATCACATGACCTTGACTGATGAAGATGCACTTAAAGTGTTTCGGAATAAGCGGTCCTCAAAGCATTACTCAACCCCAGTTTACTTTGCGACAATCAGTTGGATAAGAATGGTAATTTTATTTGGGGTGAACGTGGCAAGCATTCAAAGCGGTTCTTCGCAAATTACTTTGAGGAGGTAGTTCCCTCTGAGGGATATAGTAAATACATAATCAGAAAGAATCCAAATGGACAAAGGGAATTAGCAATTGGGTCGCTCATTGTACCATTAGATTTTGAACGTGCACGCATGGCATTGCAAGGTAAAAG…	1001	HQ384216	10057	potyvirus	Watermelon mosaic virus strain Dendrobium, complete genome.	27	996	1897	2867	870/974(89%)	0	1
CONTIG263	TCAACAAAGCGTTGATGAAGGGCTCTTCGGTGACACAGGATGAATTGGAGCAAGCTTCCAAACAGTTGCTTGCCATGACACAGTGGTGGAAGAATCACATGACCTTGACTGATGAAGATGCACTTAAAGTGTTTCGGAATAAGCGGTCCTCAAAGCATTACTCAACCCCAGTTTACTTTGCGACAATCAGTTGGATAAGAATGGTAATTTTATTTGGGGTGAACGTGGCAAGCATTCAAAGCGGTTCTTCGCAAATTACTTTGAGGAGGTAGTTCCCTCTGAGGGATATAGTAAATACATAATCAGAAAGAATCCAAATGGACAAAGGGAATTAGCAATTGGGTCGCTCATTGTACCATTAGATTTTGAACGTGCACGCATGGCATTGCAAGGTAAAAG…	1001	JF273469	10047	potyvirus	Watermelon mosaic virus isolate C04-106, complete genome.	27	1000	1897	2871	869/976(89%)	0	1
CONTIG310	TGGACAGGGTAGCAAGGAACCAACAAAAGCTGGCACAGTCAGCAAGGATGTAAATGTTGGATCAAAAGGAAAAGAAGTCCCACGACTACAGAAGATAACAAAGAAAATGAACCTTCCAACAGTTGGTGGGAAAATCATTCTCAGCTTAGACCATTTGCTTGAGTACAAACCTAATCAAGTCGATCTGTTTAACACTCGAGCAACAAAACACAGTTTGAATCATGGTAC	228	EU660585	10051	potyvirus	Watermelon mosaic virus isolate C05-270, complete genome.	1	228	9042	9270	221/230(96%)	1e-105	1
CONTIG310	TGGACAGGGTAGCAAGGAACCAACAAAAGCTGGCACAGTCAGCAAGGATGTAAATGTTGGATCAAAAGGAAAAGAAGTCCCACGACTACAGAAGATAACAAAGAAAATGAACCTTCCAACAGTTGGTGGGAAAATCATTCTCAGCTTAGACCATTTGCTTGAGTACAAACCTAATCAAGTCGATCTGTTTAACACTCGAGCAACAAAACACAGTTTGAATCATGGTAC	228	JF273469	10047	potyvirus	Watermelon mosaic virus isolate C04-106, complete genome.	5	228	9046	9270	217/226(96%)	1e-103	1
CONTIG310	TGGACAGGGTAGCAAGGAACCAACAAAAGCTGGCACAGTCAGCAAGGATGTAAATGTTGGATCAAAAGGAAAAGAAGTCCCACGACTACAGAAGATAACAAAGAAAATGAACCTTCCAACAGTTGGTGGGAAAATCATTCTCAGCTTAGACCATTTGCTTGAGTACAAACCTAATCAAGTCGATCTGTTTAACACTCGAGCAACAAAACACAGTTTGAATCATGGTAC	228	EU660588	10045	potyvirus	Watermelon mosaic virus isolate C06-666, complete genome.	5	228	9040	9264	215/225(95%)	1e-101	1
CONTIG310	TGGACAGGGTAGCAAGGAACCAACAAAAGCTGGCACAGTCAGCAAGGATGTAAATGTTGGATCAAAAGGAAAAGAAGTCCCACGACTACAGAAGATAACAAAGAAAATGAACCTTCCAACAGTTGGTGGGAAAATCATTCTCAGCTTAGACCATTTGCTTGAGTACAAACCTAATCAAGTCGATCTGTTTAACACTCGAGCAACAAAACACAGTTTGAATCATGGTAC	228	JX079685	10046	potyvirus	Watermelon mosaic virus strain WMV-ShanXi, complete genome.	5	228	9043	9267	215/225(95%)	1e-101	1
CONTIG310	TGGACAGGGTAGCAAGGAACCAACAAAAGCTGGCACAGTCAGCAAGGATGTAAATGTTGGATCAAAAGGAAAAGAAGTCCCACGACTACAGAAGATAACAAAGAAAATGAACCTTCCAACAGTTGGTGGGAAAATCATTCTCAGCTTAGACCATTTGCTTGAGTACAAACCTAATCAAGTCGATCTGTTTAACACTCGAGCAACAAAACACAGTTTGAATCATGGTAC	228	EU660586	10051	potyvirus	Watermelon mosaic virus isolate FBR04-37, complete genome.	5	228	9046	9270	214/225(95%)	2e-98	1
CONTIG310	TGGACAGGGTAGCAAGGAACCAACAAAAGCTGGCACAGTCAGCAAGGATGTAAATGTTGGATCAAAAGGAAAAGAAGTCCCACGACTACAGAAGATAACAAAGAAAATGAACCTTCCAACAGTTGGTGGGAAAATCATTCTCAGCTTAGACCATTTGCTTGAGTACAAACCTAATCAAGTCGATCTGTTTAACACTCGAGCAACAAAACACAGTTTGAATCATGGTAC	228	AB369278	10037	potyvirus	Watermelon mosaic virus genomic RNA, complete genome, strain: Watermelon.	5	228	9037	9261	213/225(94%)	4e-96	1
CONTIG310	TGGACAGGGTAGCAAGGAACCAACAAAAGCTGGCACAGTCAGCAAGGATGTAAATGTTGGATCAAAAGGAAAAGAAGTCCCACGACTACAGAAGATAACAAAGAAAATGAACCTTCCAACAGTTGGTGGGAAAATCATTCTCAGCTTAGACCATTTGCTTGAGTACAAACCTAATCAAGTCGATCTGTTTAACACTCGAGCAACAAAACACAGTTTGAATCATGGTAC	228	JF273467	10032	potyvirus	Watermelon mosaic virus isolate Cg09-640, complete genome.	5	228	9031	9255	212/225(94%)	1e-93	1
CONTIG310	TGGACAGGGTAGCAAGGAACCAACAAAAGCTGGCACAGTCAGCAAGGATGTAAATGTTGGATCAAAAGGAAAAGAAGTCCCACGACTACAGAAGATAACAAAGAAAATGAACCTTCCAACAGTTGGTGGGAAAATCATTCTCAGCTTAGACCATTTGCTTGAGTACAAACCTAATCAAGTCGATCTGTTTAACACTCGAGCAACAAAACACAGTTTGAATCATGGTAC	228	EU660580	10045	potyvirus	Watermelon mosaic virus isolate CHI87-620, complete genome.	5	228	9040	9264	212/225(94%)	1e-93	1
CONTIG310	TGGACAGGGTAGCAAGGAACCAACAAAAGCTGGCACAGTCAGCAAGGATGTAAATGTTGGATCAAAAGGAAAAGAAGTCCCACGACTACAGAAGATAACAAAGAAAATGAACCTTCCAACAGTTGGTGGGAAAATCATTCTCAGCTTAGACCATTTGCTTGAGTACAAACCTAATCAAGTCGATCTGTTTAACACTCGAGCAACAAAACACAGTTTGAATCATGGTAC	228	EU660583	10050	potyvirus	Watermelon mosaic virus isolate FMF03-141, complete genome.	5	227	9046	9269	210/224(93%)	1e-90	1
CONTIG310	TGGACAGGGTAGCAAGGAACCAACAAAAGCTGGCACAGTCAGCAAGGATGTAAATGTTGGATCAAAAGGAAAAGAAGTCCCACGACTACAGAAGATAACAAAGAAAATGAACCTTCCAACAGTTGGTGGGAAAATCATTCTCAGCTTAGACCATTTGCTTGAGTACAAACCTAATCAAGTCGATCTGTTTAACACTCGAGCAACAAAACACAGTTTGAATCATGGTAC	228	KP100058	10040	potyvirus	Watermelon mosaic virus isolate SangJu6-1, complete genome.	8	228	9028	9249	209/223(93%)	2e-89	1
CONTIG310	TGGACAGGGTAGCAAGGAACCAACAAAAGCTGGCACAGTCAGCAAGGATGTAAATGTTGGATCAAAAGGAAAAGAAGTCCCACGACTACAGAAGATAACAAAGAAAATGAACCTTCCAACAGTTGGTGGGAAAATCATTCTCAGCTTAGACCATTTGCTTGAGTACAAACCTAATCAAGTCGATCTGTTTAACACTCGAGCAACAAAACACAGTTTGAATCATGGTAC	228	HQ384216	10057	potyvirus	Watermelon mosaic virus strain Dendrobium, complete genome.	5	227	9040	9263	209/225(92%)	6e-86	1
CONTIG310	TGGACAGGGTAGCAAGGAACCAACAAAAGCTGGCACAGTCAGCAAGGATGTAAATGTTGGATCAAAAGGAAAAGAAGTCCCACGACTACAGAAGATAACAAAGAAAATGAACCTTCCAACAGTTGGTGGGAAAATCATTCTCAGCTTAGACCATTTGCTTGAGTACAAACCTAATCAAGTCGATCTGTTTAACACTCGAGCAACAAAACACAGTTTGAATCATGGTAC	228	EU660584	10045	potyvirus	Watermelon mosaic virus isolate IR02-54, complete genome.	8	228	9043	9264	206/223(92%)	2e-82	1
CONTIG310	TGGACAGGGTAGCAAGGAACCAACAAAAGCTGGCACAGTCAGCAAGGATGTAAATGTTGGATCAAAAGGAAAAGAAGTCCCACGACTACAGAAGATAACAAAGAAAATGAACCTTCCAACAGTTGGTGGGAAAATCATTCTCAGCTTAGACCATTTGCTTGAGTACAAACCTAATCAAGTCGATCTGTTTAACACTCGAGCAACAAAACACAGTTTGAATCATGGTAC	228	KM597070	10030	potyvirus	Watermelon mosaic virus isolate RKG, complete genome.	5	228	9030	9254	207/226(91%)	2e-79	1
CONTIG378	ACTGAGAATCCATTTCATTCAAGGTAAAGATGCAATCTTGATTCGCATGCCAAAGGATTTTCCTCCATTTGCAAAGCGCAACTTCTTTAGACAGCCAAAACGTGAAGAACGGGTTTGCATGGTTGGAACAAATTTTCAAGAAAAGAGCTTACGCG	155	JF273469	10047	potyvirus	Watermelon mosaic virus isolate C04-106, complete genome.	1	155	6876	7030	152/155(98%)	1e-76	1
CONTIG378	ACTGAGAATCCATTTCATTCAAGGTAAAGATGCAATCTTGATTCGCATGCCAAAGGATTTTCCTCCATTTGCAAAGCGCAACTTCTTTAGACAGCCAAAACGTGAAGAACGGGTTTGCATGGTTGGAACAAATTTTCAAGAAAAGAGCTTACGCG	155	AB369278	10037	potyvirus	Watermelon mosaic virus genomic RNA, complete genome, strain: Watermelon.	5	155	6877	7027	147/151(97%)	8e-72	1
CONTIG378	ACTGAGAATCCATTTCATTCAAGGTAAAGATGCAATCTTGATTCGCATGCCAAAGGATTTTCCTCCATTTGCAAAGCGCAACTTCTTTAGACAGCCAAAACGTGAAGAACGGGTTTGCATGGTTGGAACAAATTTTCAAGAAAAGAGCTTACGCG	155	HQ384216	10057	potyvirus	Watermelon mosaic virus strain Dendrobium, complete genome.	5	155	6880	7030	147/151(97%)	8e-72	1
CONTIG378	ACTGAGAATCCATTTCATTCAAGGTAAAGATGCAATCTTGATTCGCATGCCAAAGGATTTTCCTCCATTTGCAAAGCGCAACTTCTTTAGACAGCCAAAACGTGAAGAACGGGTTTGCATGGTTGGAACAAATTTTCAAGAAAAGAGCTTACGCG	155	EU660585	10051	potyvirus	Watermelon mosaic virus isolate C05-270, complete genome.	5	155	6880	7030	146/151(96%)	2e-69	1
CONTIG378	ACTGAGAATCCATTTCATTCAAGGTAAAGATGCAATCTTGATTCGCATGCCAAAGGATTTTCCTCCATTTGCAAAGCGCAACTTCTTTAGACAGCCAAAACGTGAAGAACGGGTTTGCATGGTTGGAACAAATTTTCAAGAAAAGAGCTTACGCG	155	EU660583	10050	potyvirus	Watermelon mosaic virus isolate FMF03-141, complete genome.	5	155	6880	7030	145/151(96%)	5e-67	1
CONTIG378	ACTGAGAATCCATTTCATTCAAGGTAAAGATGCAATCTTGATTCGCATGCCAAAGGATTTTCCTCCATTTGCAAAGCGCAACTTCTTTAGACAGCCAAAACGTGAAGAACGGGTTTGCATGGTTGGAACAAATTTTCAAGAAAAGAGCTTACGCG	155	KM597070	10030	potyvirus	Watermelon mosaic virus isolate RKG, complete genome.	2	155	6861	7014	146/155(94%)	1e-61	1
CONTIG378	ACTGAGAATCCATTTCATTCAAGGTAAAGATGCAATCTTGATTCGCATGCCAAAGGATTTTCCTCCATTTGCAAAGCGCAACTTCTTTAGACAGCCAAAACGTGAAGAACGGGTTTGCATGGTTGGAACAAATTTTCAAGAAAAGAGCTTACGCG	155	JF273467	10032	potyvirus	Watermelon mosaic virus isolate Cg09-640, complete genome.	2	155	6862	7015	145/154(94%)	1e-61	1
CONTIG378	ACTGAGAATCCATTTCATTCAAGGTAAAGATGCAATCTTGATTCGCATGCCAAAGGATTTTCCTCCATTTGCAAAGCGCAACTTCTTTAGACAGCCAAAACGTGAAGAACGGGTTTGCATGGTTGGAACAAATTTTCAAGAAAAGAGCTTACGCG	155	EU660586	10051	potyvirus	Watermelon mosaic virus isolate FBR04-37, complete genome.	2	155	6877	7030	145/154(94%)	1e-61	1
CONTIG378	ACTGAGAATCCATTTCATTCAAGGTAAAGATGCAATCTTGATTCGCATGCCAAAGGATTTTCCTCCATTTGCAAAGCGCAACTTCTTTAGACAGCCAAAACGTGAAGAACGGGTTTGCATGGTTGGAACAAATTTTCAAGAAAAGAGCTTACGCG	155	EU660580	10045	potyvirus	Watermelon mosaic virus isolate CHI87-620, complete genome.	5	155	6880	7030	142/151(94%)	7e-60	1
CONTIG433	GCACAGAAGGAAACCACATTTTATAGTTGCAACAAATATCATTGAAAATGGAGTGACACTGGACATAGACTGTGTGATTGACTTTGGACTTAAGGTTGTGGCAGTTTTGGATACAGATAATCGATGCGTCCGTTACAATAAACAATCAGTTTCGTACGGCGAGAGGATACAGAGACTTGGTAGAGTGGGGAGACACAAACCAGGATTTGCGCTAAGAGTGGGACA	225	EU660588	10045	potyvirus	Watermelon mosaic virus isolate C06-666, complete genome.	1	225	4913	5138	216/226(95%)	1e-101	1
CONTIG433	GCACAGAAGGAAACCACATTTTATAGTTGCAACAAATATCATTGAAAATGGAGTGACACTGGACATAGACTGTGTGATTGACTTTGGACTTAAGGTTGTGGCAGTTTTGGATACAGATAATCGATGCGTCCGTTACAATAAACAATCAGTTTCGTACGGCGAGAGGATACAGAGACTTGGTAGAGTGGGGAGACACAAACCAGGATTTGCGCTAAGAGTGGGACA	225	EU660583	10050	potyvirus	Watermelon mosaic virus isolate FMF03-141, complete genome.	1	225	4913	5138	216/227(95%)	4e-99	1
CONTIG433	GCACAGAAGGAAACCACATTTTATAGTTGCAACAAATATCATTGAAAATGGAGTGACACTGGACATAGACTGTGTGATTGACTTTGGACTTAAGGTTGTGGCAGTTTTGGATACAGATAATCGATGCGTCCGTTACAATAAACAATCAGTTTCGTACGGCGAGAGGATACAGAGACTTGGTAGAGTGGGGAGACACAAACCAGGATTTGCGCTAAGAGTGGGACA	225	JF273469	10047	potyvirus	Watermelon mosaic virus isolate C04-106, complete genome.	1	225	4913	5138	213/226(94%)	3e-94	1
CONTIG433	GCACAGAAGGAAACCACATTTTATAGTTGCAACAAATATCATTGAAAATGGAGTGACACTGGACATAGACTGTGTGATTGACTTTGGACTTAAGGTTGTGGCAGTTTTGGATACAGATAATCGATGCGTCCGTTACAATAAACAATCAGTTTCGTACGGCGAGAGGATACAGAGACTTGGTAGAGTGGGGAGACACAAACCAGGATTTGCGCTAAGAGTGGGACA	225	EU660585	10051	potyvirus	Watermelon mosaic virus isolate C05-270, complete genome.	1	225	4913	5138	213/226(94%)	3e-94	1
CONTIG433	GCACAGAAGGAAACCACATTTTATAGTTGCAACAAATATCATTGAAAATGGAGTGACACTGGACATAGACTGTGTGATTGACTTTGGACTTAAGGTTGTGGCAGTTTTGGATACAGATAATCGATGCGTCCGTTACAATAAACAATCAGTTTCGTACGGCGAGAGGATACAGAGACTTGGTAGAGTGGGGAGACACAAACCAGGATTTGCGCTAAGAGTGGGACA	225	JF273467	10032	potyvirus	Watermelon mosaic virus isolate Cg09-640, complete genome.	1	225	4898	5123	212/226(93%)	6e-92	1
CONTIG433	GCACAGAAGGAAACCACATTTTATAGTTGCAACAAATATCATTGAAAATGGAGTGACACTGGACATAGACTGTGTGATTGACTTTGGACTTAAGGTTGTGGCAGTTTTGGATACAGATAATCGATGCGTCCGTTACAATAAACAATCAGTTTCGTACGGCGAGAGGATACAGAGACTTGGTAGAGTGGGGAGACACAAACCAGGATTTGCGCTAAGAGTGGGACA	225	JX079685	10046	potyvirus	Watermelon mosaic virus strain WMV-ShanXi, complete genome.	1	225	4910	5135	212/226(93%)	6e-92	1
CONTIG433	GCACAGAAGGAAACCACATTTTATAGTTGCAACAAATATCATTGAAAATGGAGTGACACTGGACATAGACTGTGTGATTGACTTTGGACTTAAGGTTGTGGCAGTTTTGGATACAGATAATCGATGCGTCCGTTACAATAAACAATCAGTTTCGTACGGCGAGAGGATACAGAGACTTGGTAGAGTGGGGAGACACAAACCAGGATTTGCGCTAAGAGTGGGACA	225	HQ384216	10057	potyvirus	Watermelon mosaic virus strain Dendrobium, complete genome.	1	225	4913	5138	212/226(93%)	6e-92	1
CONTIG433	GCACAGAAGGAAACCACATTTTATAGTTGCAACAAATATCATTGAAAATGGAGTGACACTGGACATAGACTGTGTGATTGACTTTGGACTTAAGGTTGTGGCAGTTTTGGATACAGATAATCGATGCGTCCGTTACAATAAACAATCAGTTTCGTACGGCGAGAGGATACAGAGACTTGGTAGAGTGGGGAGACACAAACCAGGATTTGCGCTAAGAGTGGGACA	225	AB369278	10037	potyvirus	Watermelon mosaic virus genomic RNA, complete genome, strain: Watermelon.	1	225	4910	5135	211/226(93%)	1e-89	1
CONTIG433	GCACAGAAGGAAACCACATTTTATAGTTGCAACAAATATCATTGAAAATGGAGTGACACTGGACATAGACTGTGTGATTGACTTTGGACTTAAGGTTGTGGCAGTTTTGGATACAGATAATCGATGCGTCCGTTACAATAAACAATCAGTTTCGTACGGCGAGAGGATACAGAGACTTGGTAGAGTGGGGAGACACAAACCAGGATTTGCGCTAAGAGTGGGACA	225	KP100058	10040	potyvirus	Watermelon mosaic virus isolate SangJu6-1, complete genome.	1	225	4898	5123	211/226(93%)	1e-89	1
CONTIG433	GCACAGAAGGAAACCACATTTTATAGTTGCAACAAATATCATTGAAAATGGAGTGACACTGGACATAGACTGTGTGATTGACTTTGGACTTAAGGTTGTGGCAGTTTTGGATACAGATAATCGATGCGTCCGTTACAATAAACAATCAGTTTCGTACGGCGAGAGGATACAGAGACTTGGTAGAGTGGGGAGACACAAACCAGGATTTGCGCTAAGAGTGGGACA	225	KM597070	10030	potyvirus	Watermelon mosaic virus isolate RKG, complete genome.	1	225	4897	5122	210/226(92%)	4e-87	1
CONTIG433	GCACAGAAGGAAACCACATTTTATAGTTGCAACAAATATCATTGAAAATGGAGTGACACTGGACATAGACTGTGTGATTGACTTTGGACTTAAGGTTGTGGCAGTTTTGGATACAGATAATCGATGCGTCCGTTACAATAAACAATCAGTTTCGTACGGCGAGAGGATACAGAGACTTGGTAGAGTGGGGAGACACAAACCAGGATTTGCGCTAAGAGTGGGACA	225	EU660584	10045	potyvirus	Watermelon mosaic virus isolate IR02-54, complete genome.	1	225	4913	5138	210/226(92%)	4e-87	1
CONTIG433	GCACAGAAGGAAACCACATTTTATAGTTGCAACAAATATCATTGAAAATGGAGTGACACTGGACATAGACTGTGTGATTGACTTTGGACTTAAGGTTGTGGCAGTTTTGGATACAGATAATCGATGCGTCCGTTACAATAAACAATCAGTTTCGTACGGCGAGAGGATACAGAGACTTGGTAGAGTGGGGAGACACAAACCAGGATTTGCGCTAAGAGTGGGACA	225	EU660580	10045	potyvirus	Watermelon mosaic virus isolate CHI87-620, complete genome.	1	225	4913	5138	209/226(92%)	9e-85	1
CONTIG433	GCACAGAAGGAAACCACATTTTATAGTTGCAACAAATATCATTGAAAATGGAGTGACACTGGACATAGACTGTGTGATTGACTTTGGACTTAAGGTTGTGGCAGTTTTGGATACAGATAATCGATGCGTCCGTTACAATAAACAATCAGTTTCGTACGGCGAGAGGATACAGAGACTTGGTAGAGTGGGGAGACACAAACCAGGATTTGCGCTAAGAGTGGGACA	225	EU660586	10051	potyvirus	Watermelon mosaic virus isolate FBR04-37, complete genome.	3	225	4915	5138	205/224(91%)	8e-79	1
CONTIG443	TCAATTACTACAGAACACACTACACTACCATACTTTGTGGTGCGAGGTAGAGAGAATGGAAAGCTCGTCAGTGCCTTTGAAGAGTTTAGGGAGATTGGAGATATTCAACACTATTCCCACACCCCAGAAGTTCAATTTTTCTTAGGCTGGAAGAAGGTGTTTGACAAGATGCAACCACGAGTTGATACTCATGAGTGCACAATTGATTTCACAAATGAACAATGTGGTGAATTGGCAGCAGCAATTAGTCAATCGATCTTTCCAGTTAAGAAATTGTCATGTAAACATTGCAGGCGACACATCAAGGATCTTAGCTGGGAGGAGTATAAGCAATTTCTTCTGACTCATATGGGTTGTTCTGAAGCCACATGGGAGGATGTTCGAAAAGTTGAGGGTGTG…	579	EU660585	10051	potyvirus	Watermelon mosaic virus isolate C05-270, complete genome.	1	579	1351	1929	556/579(96%)	0	1
CONTIG443	TCAATTACTACAGAACACACTACACTACCATACTTTGTGGTGCGAGGTAGAGAGAATGGAAAGCTCGTCAGTGCCTTTGAAGAGTTTAGGGAGATTGGAGATATTCAACACTATTCCCACACCCCAGAAGTTCAATTTTTCTTAGGCTGGAAGAAGGTGTTTGACAAGATGCAACCACGAGTTGATACTCATGAGTGCACAATTGATTTCACAAATGAACAATGTGGTGAATTGGCAGCAGCAATTAGTCAATCGATCTTTCCAGTTAAGAAATTGTCATGTAAACATTGCAGGCGACACATCAAGGATCTTAGCTGGGAGGAGTATAAGCAATTTCTTCTGACTCATATGGGTTGTTCTGAAGCCACATGGGAGGATGTTCGAAAAGTTGAGGGTGTG…	579	KP100058	10040	potyvirus	Watermelon mosaic virus isolate SangJu6-1, complete genome.	1	579	1336	1914	552/579(95%)	0	1
CONTIG443	TCAATTACTACAGAACACACTACACTACCATACTTTGTGGTGCGAGGTAGAGAGAATGGAAAGCTCGTCAGTGCCTTTGAAGAGTTTAGGGAGATTGGAGATATTCAACACTATTCCCACACCCCAGAAGTTCAATTTTTCTTAGGCTGGAAGAAGGTGTTTGACAAGATGCAACCACGAGTTGATACTCATGAGTGCACAATTGATTTCACAAATGAACAATGTGGTGAATTGGCAGCAGCAATTAGTCAATCGATCTTTCCAGTTAAGAAATTGTCATGTAAACATTGCAGGCGACACATCAAGGATCTTAGCTGGGAGGAGTATAAGCAATTTCTTCTGACTCATATGGGTTGTTCTGAAGCCACATGGGAGGATGTTCGAAAAGTTGAGGGTGTG…	579	HQ384216	10057	potyvirus	Watermelon mosaic virus strain Dendrobium, complete genome.	1	579	1351	1929	551/579(95%)	0	1
CONTIG443	TCAATTACTACAGAACACACTACACTACCATACTTTGTGGTGCGAGGTAGAGAGAATGGAAAGCTCGTCAGTGCCTTTGAAGAGTTTAGGGAGATTGGAGATATTCAACACTATTCCCACACCCCAGAAGTTCAATTTTTCTTAGGCTGGAAGAAGGTGTTTGACAAGATGCAACCACGAGTTGATACTCATGAGTGCACAATTGATTTCACAAATGAACAATGTGGTGAATTGGCAGCAGCAATTAGTCAATCGATCTTTCCAGTTAAGAAATTGTCATGTAAACATTGCAGGCGACACATCAAGGATCTTAGCTGGGAGGAGTATAAGCAATTTCTTCTGACTCATATGGGTTGTTCTGAAGCCACATGGGAGGATGTTCGAAAAGTTGAGGGTGTG…	579	EU660583	10050	potyvirus	Watermelon mosaic virus isolate FMF03-141, complete genome.	2	579	1352	1929	550/578(95%)	0	1
CONTIG443	TCAATTACTACAGAACACACTACACTACCATACTTTGTGGTGCGAGGTAGAGAGAATGGAAAGCTCGTCAGTGCCTTTGAAGAGTTTAGGGAGATTGGAGATATTCAACACTATTCCCACACCCCAGAAGTTCAATTTTTCTTAGGCTGGAAGAAGGTGTTTGACAAGATGCAACCACGAGTTGATACTCATGAGTGCACAATTGATTTCACAAATGAACAATGTGGTGAATTGGCAGCAGCAATTAGTCAATCGATCTTTCCAGTTAAGAAATTGTCATGTAAACATTGCAGGCGACACATCAAGGATCTTAGCTGGGAGGAGTATAAGCAATTTCTTCTGACTCATATGGGTTGTTCTGAAGCCACATGGGAGGATGTTCGAAAAGTTGAGGGTGTG…	579	KM597070	10030	potyvirus	Watermelon mosaic virus isolate RKG, complete genome.	1	579	1335	1913	548/579(94%)	0	1
CONTIG443	TCAATTACTACAGAACACACTACACTACCATACTTTGTGGTGCGAGGTAGAGAGAATGGAAAGCTCGTCAGTGCCTTTGAAGAGTTTAGGGAGATTGGAGATATTCAACACTATTCCCACACCCCAGAAGTTCAATTTTTCTTAGGCTGGAAGAAGGTGTTTGACAAGATGCAACCACGAGTTGATACTCATGAGTGCACAATTGATTTCACAAATGAACAATGTGGTGAATTGGCAGCAGCAATTAGTCAATCGATCTTTCCAGTTAAGAAATTGTCATGTAAACATTGCAGGCGACACATCAAGGATCTTAGCTGGGAGGAGTATAAGCAATTTCTTCTGACTCATATGGGTTGTTCTGAAGCCACATGGGAGGATGTTCGAAAAGTTGAGGGTGTG…	579	EU660588	10045	potyvirus	Watermelon mosaic virus isolate C06-666, complete genome.	3	579	1353	1929	545/577(94%)	0	1
CONTIG443	TCAATTACTACAGAACACACTACACTACCATACTTTGTGGTGCGAGGTAGAGAGAATGGAAAGCTCGTCAGTGCCTTTGAAGAGTTTAGGGAGATTGGAGATATTCAACACTATTCCCACACCCCAGAAGTTCAATTTTTCTTAGGCTGGAAGAAGGTGTTTGACAAGATGCAACCACGAGTTGATACTCATGAGTGCACAATTGATTTCACAAATGAACAATGTGGTGAATTGGCAGCAGCAATTAGTCAATCGATCTTTCCAGTTAAGAAATTGTCATGTAAACATTGCAGGCGACACATCAAGGATCTTAGCTGGGAGGAGTATAAGCAATTTCTTCTGACTCATATGGGTTGTTCTGAAGCCACATGGGAGGATGTTCGAAAAGTTGAGGGTGTG…	579	JX079685	10046	potyvirus	Watermelon mosaic virus strain WMV-ShanXi, complete genome.	1	579	1348	1926	546/580(94%)	0	1
CONTIG443	TCAATTACTACAGAACACACTACACTACCATACTTTGTGGTGCGAGGTAGAGAGAATGGAAAGCTCGTCAGTGCCTTTGAAGAGTTTAGGGAGATTGGAGATATTCAACACTATTCCCACACCCCAGAAGTTCAATTTTTCTTAGGCTGGAAGAAGGTGTTTGACAAGATGCAACCACGAGTTGATACTCATGAGTGCACAATTGATTTCACAAATGAACAATGTGGTGAATTGGCAGCAGCAATTAGTCAATCGATCTTTCCAGTTAAGAAATTGTCATGTAAACATTGCAGGCGACACATCAAGGATCTTAGCTGGGAGGAGTATAAGCAATTTCTTCTGACTCATATGGGTTGTTCTGAAGCCACATGGGAGGATGTTCGAAAAGTTGAGGGTGTG…	579	EU660586	10051	potyvirus	Watermelon mosaic virus isolate FBR04-37, complete genome.	1	579	1351	1929	545/579(94%)	0	1
CONTIG443	TCAATTACTACAGAACACACTACACTACCATACTTTGTGGTGCGAGGTAGAGAGAATGGAAAGCTCGTCAGTGCCTTTGAAGAGTTTAGGGAGATTGGAGATATTCAACACTATTCCCACACCCCAGAAGTTCAATTTTTCTTAGGCTGGAAGAAGGTGTTTGACAAGATGCAACCACGAGTTGATACTCATGAGTGCACAATTGATTTCACAAATGAACAATGTGGTGAATTGGCAGCAGCAATTAGTCAATCGATCTTTCCAGTTAAGAAATTGTCATGTAAACATTGCAGGCGACACATCAAGGATCTTAGCTGGGAGGAGTATAAGCAATTTCTTCTGACTCATATGGGTTGTTCTGAAGCCACATGGGAGGATGTTCGAAAAGTTGAGGGTGTG…	579	JF273467	10032	potyvirus	Watermelon mosaic virus isolate Cg09-640, complete genome.	1	579	1336	1914	544/579(93%)	0	1
CONTIG443	TCAATTACTACAGAACACACTACACTACCATACTTTGTGGTGCGAGGTAGAGAGAATGGAAAGCTCGTCAGTGCCTTTGAAGAGTTTAGGGAGATTGGAGATATTCAACACTATTCCCACACCCCAGAAGTTCAATTTTTCTTAGGCTGGAAGAAGGTGTTTGACAAGATGCAACCACGAGTTGATACTCATGAGTGCACAATTGATTTCACAAATGAACAATGTGGTGAATTGGCAGCAGCAATTAGTCAATCGATCTTTCCAGTTAAGAAATTGTCATGTAAACATTGCAGGCGACACATCAAGGATCTTAGCTGGGAGGAGTATAAGCAATTTCTTCTGACTCATATGGGTTGTTCTGAAGCCACATGGGAGGATGTTCGAAAAGTTGAGGGTGTG…	579	EU660584	10045	potyvirus	Watermelon mosaic virus isolate IR02-54, complete genome.	1	578	1351	1928	535/579(92%)	0	1
CONTIG443	TCAATTACTACAGAACACACTACACTACCATACTTTGTGGTGCGAGGTAGAGAGAATGGAAAGCTCGTCAGTGCCTTTGAAGAGTTTAGGGAGATTGGAGATATTCAACACTATTCCCACACCCCAGAAGTTCAATTTTTCTTAGGCTGGAAGAAGGTGTTTGACAAGATGCAACCACGAGTTGATACTCATGAGTGCACAATTGATTTCACAAATGAACAATGTGGTGAATTGGCAGCAGCAATTAGTCAATCGATCTTTCCAGTTAAGAAATTGTCATGTAAACATTGCAGGCGACACATCAAGGATCTTAGCTGGGAGGAGTATAAGCAATTTCTTCTGACTCATATGGGTTGTTCTGAAGCCACATGGGAGGATGTTCGAAAAGTTGAGGGTGTG…	579	EU660580	10045	potyvirus	Watermelon mosaic virus isolate CHI87-620, complete genome.	2	578	1352	1928	531/577(92%)	0	1
CONTIG443	TCAATTACTACAGAACACACTACACTACCATACTTTGTGGTGCGAGGTAGAGAGAATGGAAAGCTCGTCAGTGCCTTTGAAGAGTTTAGGGAGATTGGAGATATTCAACACTATTCCCACACCCCAGAAGTTCAATTTTTCTTAGGCTGGAAGAAGGTGTTTGACAAGATGCAACCACGAGTTGATACTCATGAGTGCACAATTGATTTCACAAATGAACAATGTGGTGAATTGGCAGCAGCAATTAGTCAATCGATCTTTCCAGTTAAGAAATTGTCATGTAAACATTGCAGGCGACACATCAAGGATCTTAGCTGGGAGGAGTATAAGCAATTTCTTCTGACTCATATGGGTTGTTCTGAAGCCACATGGGAGGATGTTCGAAAAGTTGAGGGTGTG…	579	JF273469	10047	potyvirus	Watermelon mosaic virus isolate C04-106, complete genome.	1	578	1351	1928	531/578(91%)	0	1
CONTIG459	TCGAGCCTTTCTATCATAATGTGACACTAAGGATGAGAGGGCTGAGTAAGTTTGGATCGAGCA	63	EU660586	10051	potyvirus	Watermelon mosaic virus isolate FBR04-37, complete genome.	1	63	4403	4465	60/63(95%)	4e-22	1
CONTIG459	TCGAGCCTTTCTATCATAATGTGACACTAAGGATGAGAGGGCTGAGTAAGTTTGGATCGAGCA	63	AB369278	10037	potyvirus	Watermelon mosaic virus genomic RNA, complete genome, strain: Watermelon.	1	61	4400	4460	58/61(95%)	6e-21	1
CONTIG459	TCGAGCCTTTCTATCATAATGTGACACTAAGGATGAGAGGGCTGAGTAAGTTTGGATCGAGCA	63	EU660580	10045	potyvirus	Watermelon mosaic virus isolate CHI87-620, complete genome.	1	63	4403	4465	59/63(93%)	9e-20	1
CONTIG459	TCGAGCCTTTCTATCATAATGTGACACTAAGGATGAGAGGGCTGAGTAAGTTTGGATCGAGCA	63	JX079685	10046	potyvirus	Watermelon mosaic virus strain WMV-ShanXi, complete genome.	1	63	4400	4462	58/63(92%)	2e-17	1
CONTIG471	TTGGATGCTGTGGGACTACTTCACAAGAATGATACGTGAGCCAGTCACAACTCAAGGAAAGAAAAGACAGATACAAAAGCTGAAATTCAGAGATGCCTTTG	101	KM597070	10030	potyvirus	Watermelon mosaic virus isolate RKG, complete genome.	1	101	6023	6123	101/101(100%)	9e-52	1
CONTIG471	TTGGATGCTGTGGGACTACTTCACAAGAATGATACGTGAGCCAGTCACAACTCAAGGAAAGAAAAGACAGATACAAAAGCTGAAATTCAGAGATGCCTTTG	101	EU660583	10050	potyvirus	Watermelon mosaic virus isolate FMF03-141, complete genome.	1	101	6039	6139	101/101(100%)	9e-52	1
CONTIG471	TTGGATGCTGTGGGACTACTTCACAAGAATGATACGTGAGCCAGTCACAACTCAAGGAAAGAAAAGACAGATACAAAAGCTGAAATTCAGAGATGCCTTTG	101	JF273467	10032	potyvirus	Watermelon mosaic virus isolate Cg09-640, complete genome.	1	96	6024	6119	96/96(100%)	9e-49	1
CONTIG471	TTGGATGCTGTGGGACTACTTCACAAGAATGATACGTGAGCCAGTCACAACTCAAGGAAAGAAAAGACAGATACAAAAGCTGAAATTCAGAGATGCCTTTG	101	EU660586	10051	potyvirus	Watermelon mosaic virus isolate FBR04-37, complete genome.	1	96	6039	6134	96/96(100%)	9e-49	1
CONTIG471	TTGGATGCTGTGGGACTACTTCACAAGAATGATACGTGAGCCAGTCACAACTCAAGGAAAGAAAAGACAGATACAAAAGCTGAAATTCAGAGATGCCTTTG	101	EU660585	10051	potyvirus	Watermelon mosaic virus isolate C05-270, complete genome.	1	101	6039	6139	99/101(98%)	6e-47	1
CONTIG471	TTGGATGCTGTGGGACTACTTCACAAGAATGATACGTGAGCCAGTCACAACTCAAGGAAAGAAAAGACAGATACAAAAGCTGAAATTCAGAGATGCCTTTG	101	EU660580	10045	potyvirus	Watermelon mosaic virus isolate CHI87-620, complete genome.	1	99	6039	6137	97/99(97%)	9e-46	1
CONTIG471	TTGGATGCTGTGGGACTACTTCACAAGAATGATACGTGAGCCAGTCACAACTCAAGGAAAGAAAAGACAGATACAAAAGCTGAAATTCAGAGATGCCTTTG	101	HQ384216	10057	potyvirus	Watermelon mosaic virus strain Dendrobium, complete genome.	1	99	6039	6137	95/99(95%)	5e-41	1
CONTIG494	ACCGGCGTGGCCCACCTTATCGCGAGCACTTTAGTGCGAGCGGTCTGGATTTAATTTGAAAAAGTTTCCCGCCACTAGGGTTTGTCGCGCGTGAGCACTATAAAAAGGTTCCGTATGCGTATAAAGTAGAATGGATCGTATACTCTACCAGGTATTTCCATCGGATACGAACTTCTCGTACGATAACCCACCAGTTACTGTCTCTCCTCCGGCATCATCTCAAACGGATTTTGGTAGAGTGGTCATCGCCTTGGTGGTTGTTCTGGTCAGCGTTGGTGTTGTCTATCTGGCCTATACTTTGTTCTTAAAGGATTGTATCCTTTTGTTCAAGGCGAAGAAGCAAAGAACCACCACCGAAATCGGGTTTGGACAAACCCCGGCTCGAAATCAGGATCATCC…	2702	KC172655	2573	mastrevirus	Chickpea chlorotic dwarf virus isolate A Q2510, complete genome.	1	130	2442	2573	130/132(98%)	2e-63	1
CONTIG494	ACCGGCGTGGCCCACCTTATCGCGAGCACTTTAGTGCGAGCGGTCTGGATTTAATTTGAAAAAGTTTCCCGCCACTAGGGTTTGTCGCGCGTGAGCACTATAAAAAGGTTCCGTATGCGTATAAAGTAGAATGGATCGTATACTCTACCAGGTATTTCCATCGGATACGAACTTCTCGTACGATAACCCACCAGTTACTGTCTCTCCTCCGGCATCATCTCAAACGGATTTTGGTAGAGTGGTCATCGCCTTGGTGGTTGTTCTGGTCAGCGTTGGTGTTGTCTATCTGGCCTATACTTTGTTCTTAAAGGATTGTATCCTTTTGTTCAAGGCGAAGAAGCAAAGAACCACCACCGAAATCGGGTTTGGACAAACCCCGGCTCGAAATCAGGATCATCC…	2702	KC172655	2573	mastrevirus	Chickpea chlorotic dwarf virus isolate A Q2510, complete genome.	131	2702	1	2573	2536/2574(98%)	0	1
CONTIG494	ACCGGCGTGGCCCACCTTATCGCGAGCACTTTAGTGCGAGCGGTCTGGATTTAATTTGAAAAAGTTTCCCGCCACTAGGGTTTGTCGCGCGTGAGCACTATAAAAAGGTTCCGTATGCGTATAAAGTAGAATGGATCGTATACTCTACCAGGTATTTCCATCGGATACGAACTTCTCGTACGATAACCCACCAGTTACTGTCTCTCCTCCGGCATCATCTCAAACGGATTTTGGTAGAGTGGTCATCGCCTTGGTGGTTGTTCTGGTCAGCGTTGGTGTTGTCTATCTGGCCTATACTTTGTTCTTAAAGGATTGTATCCTTTTGTTCAAGGCGAAGAAGCAAAGAACCACCACCGAAATCGGGTTTGGACAAACCCCGGCTCGAAATCAGGATCATCC…	2702	HE610413	2577	mastrevirus	Chickpea chlorotic dwarf Pakistan virus av1 gene for coat protein, isolated from Xanthium Strumarium.	1	44	1	44	42/44(95%)	2e-11	1
CONTIG494	ACCGGCGTGGCCCACCTTATCGCGAGCACTTTAGTGCGAGCGGTCTGGATTTAATTTGAAAAAGTTTCCCGCCACTAGGGTTTGTCGCGCGTGAGCACTATAAAAAGGTTCCGTATGCGTATAAAGTAGAATGGATCGTATACTCTACCAGGTATTTCCATCGGATACGAACTTCTCGTACGATAACCCACCAGTTACTGTCTCTCCTCCGGCATCATCTCAAACGGATTTTGGTAGAGTGGTCATCGCCTTGGTGGTTGTTCTGGTCAGCGTTGGTGTTGTCTATCTGGCCTATACTTTGTTCTTAAAGGATTGTATCCTTTTGTTCAAGGCGAAGAAGCAAAGAACCACCACCGAAATCGGGTTTGGACAAACCCCGGCTCGAAATCAGGATCATCC…	2702	HE610413	2577	mastrevirus	Chickpea chlorotic dwarf Pakistan virus av1 gene for coat protein, isolated from Xanthium Strumarium.	333	2486	327	2481	1901/2194(86%)	0	1
CONTIG494	ACCGGCGTGGCCCACCTTATCGCGAGCACTTTAGTGCGAGCGGTCTGGATTTAATTTGAAAAAGTTTCCCGCCACTAGGGTTTGTCGCGCGTGAGCACTATAAAAAGGTTCCGTATGCGTATAAAGTAGAATGGATCGTATACTCTACCAGGTATTTCCATCGGATACGAACTTCTCGTACGATAACCCACCAGTTACTGTCTCTCCTCCGGCATCATCTCAAACGGATTTTGGTAGAGTGGTCATCGCCTTGGTGGTTGTTCTGGTCAGCGTTGGTGTTGTCTATCTGGCCTATACTTTGTTCTTAAAGGATTGTATCCTTTTGTTCAAGGCGAAGAAGCAAAGAACCACCACCGAAATCGGGTTTGGACAAACCCCGGCTCGAAATCAGGATCATCC…	2702	HE610413	2577	mastrevirus	Chickpea chlorotic dwarf Pakistan virus av1 gene for coat protein, isolated from Xanthium Strumarium.	868	1140	57	329	247/275(89%)	5e-86	-1
CONTIG494	ACCGGCGTGGCCCACCTTATCGCGAGCACTTTAGTGCGAGCGGTCTGGATTTAATTTGAAAAAGTTTCCCGCCACTAGGGTTTGTCGCGCGTGAGCACTATAAAAAGGTTCCGTATGCGTATAAAGTAGAATGGATCGTATACTCTACCAGGTATTTCCATCGGATACGAACTTCTCGTACGATAACCCACCAGTTACTGTCTCTCCTCCGGCATCATCTCAAACGGATTTTGGTAGAGTGGTCATCGCCTTGGTGGTTGTTCTGGTCAGCGTTGGTGTTGTCTATCTGGCCTATACTTTGTTCTTAAAGGATTGTATCCTTTTGTTCAAGGCGAAGAAGCAAAGAACCACCACCGAAATCGGGTTTGGACAAACCCCGGCTCGAAATCAGGATCATCC…	2702	HE610413	2577	mastrevirus	Chickpea chlorotic dwarf Pakistan virus av1 gene for coat protein, isolated from Xanthium Strumarium.	2572	2615	1	44	42/44(95%)	2e-11	1
CONTIG504	GTTTGATAAAATGCAACCACGAGTTGATGCTCATGAGTGCACAATCGATTTCACAAATGAACAATGTGGTGAATTGGCAGCAGCAATTAGTCAATCAATCTTTCCAGTTAAGAAATTGTCATGTAAACATTGCAGGCGACACATCAAGGATCTTAGCTGGGAGGAG	166	EU660586	10051	potyvirus	Watermelon mosaic virus isolate FBR04-37, complete genome.	1	165	1509	1673	162/165(98%)	2e-82	1
CONTIG504	GTTTGATAAAATGCAACCACGAGTTGATGCTCATGAGTGCACAATCGATTTCACAAATGAACAATGTGGTGAATTGGCAGCAGCAATTAGTCAATCAATCTTTCCAGTTAAGAAATTGTCATGTAAACATTGCAGGCGACACATCAAGGATCTTAGCTGGGAGGAG	166	EU660585	10051	potyvirus	Watermelon mosaic virus isolate C05-270, complete genome.	1	166	1509	1674	161/166(96%)	2e-78	1
CONTIG504	GTTTGATAAAATGCAACCACGAGTTGATGCTCATGAGTGCACAATCGATTTCACAAATGAACAATGTGGTGAATTGGCAGCAGCAATTAGTCAATCAATCTTTCCAGTTAAGAAATTGTCATGTAAACATTGCAGGCGACACATCAAGGATCTTAGCTGGGAGGAG	166	EU660583	10050	potyvirus	Watermelon mosaic virus isolate FMF03-141, complete genome.	2	166	1510	1674	159/165(96%)	2e-75	1
CONTIG504	GTTTGATAAAATGCAACCACGAGTTGATGCTCATGAGTGCACAATCGATTTCACAAATGAACAATGTGGTGAATTGGCAGCAGCAATTAGTCAATCAATCTTTCCAGTTAAGAAATTGTCATGTAAACATTGCAGGCGACACATCAAGGATCTTAGCTGGGAGGAG	166	KM597070	10030	potyvirus	Watermelon mosaic virus isolate RKG, complete genome.	1	166	1493	1658	158/166(95%)	3e-71	1
CONTIG504	GTTTGATAAAATGCAACCACGAGTTGATGCTCATGAGTGCACAATCGATTTCACAAATGAACAATGTGGTGAATTGGCAGCAGCAATTAGTCAATCAATCTTTCCAGTTAAGAAATTGTCATGTAAACATTGCAGGCGACACATCAAGGATCTTAGCTGGGAGGAG	166	KP100058	10040	potyvirus	Watermelon mosaic virus isolate SangJu6-1, complete genome.	1	166	1494	1659	158/166(95%)	3e-71	1
CONTIG504	GTTTGATAAAATGCAACCACGAGTTGATGCTCATGAGTGCACAATCGATTTCACAAATGAACAATGTGGTGAATTGGCAGCAGCAATTAGTCAATCAATCTTTCCAGTTAAGAAATTGTCATGTAAACATTGCAGGCGACACATCAAGGATCTTAGCTGGGAGGAG	166	HQ384216	10057	potyvirus	Watermelon mosaic virus strain Dendrobium, complete genome.	2	166	1510	1674	157/165(95%)	1e-70	1
CONTIG504	GTTTGATAAAATGCAACCACGAGTTGATGCTCATGAGTGCACAATCGATTTCACAAATGAACAATGTGGTGAATTGGCAGCAGCAATTAGTCAATCAATCTTTCCAGTTAAGAAATTGTCATGTAAACATTGCAGGCGACACATCAAGGATCTTAGCTGGGAGGAG	166	EU660588	10045	potyvirus	Watermelon mosaic virus isolate C06-666, complete genome.	1	166	1509	1674	157/166(94%)	8e-69	1
CONTIG504	GTTTGATAAAATGCAACCACGAGTTGATGCTCATGAGTGCACAATCGATTTCACAAATGAACAATGTGGTGAATTGGCAGCAGCAATTAGTCAATCAATCTTTCCAGTTAAGAAATTGTCATGTAAACATTGCAGGCGACACATCAAGGATCTTAGCTGGGAGGAG	166	JX079685	10046	potyvirus	Watermelon mosaic virus strain WMV-ShanXi, complete genome.	1	166	1506	1671	156/166(93%)	2e-66	1
CONTIG504	GTTTGATAAAATGCAACCACGAGTTGATGCTCATGAGTGCACAATCGATTTCACAAATGAACAATGTGGTGAATTGGCAGCAGCAATTAGTCAATCAATCTTTCCAGTTAAGAAATTGTCATGTAAACATTGCAGGCGACACATCAAGGATCTTAGCTGGGAGGAG	166	AB369278	10037	potyvirus	Watermelon mosaic virus genomic RNA, complete genome, strain: Watermelon.	1	166	1506	1671	155/166(93%)	5e-64	1
CONTIG525	TATCACCATCCATTTTAATTCACATGTATCGTATGAGACACTTCGAAAAGGGAATCGAATTGTGGATAAGCAAGGAGCACAGCGTTGCAAAAATTTTCATAATCATGGAGCAACTCACTAAAAAGATTGCAGCAAATGACTTGTTGCTCGAACAGCTTGACATAATTGCAGGGACTTCTCATAAGCTCATGGATGTTTTAGAAGATTGTCCACAATCAGCACATTCATACAAAACGGTAAAGGATCTTTTGGCTATGTATATAGAAAGGCGAGCGTCCAACAACCAGCTGATAGAGAACGGATTTGTGGAT	311	EU660588	10045	potyvirus	Watermelon mosaic virus isolate C06-666, complete genome.	1	307	2951	3257	286/307(93%)	1e-124	1
CONTIG525	TATCACCATCCATTTTAATTCACATGTATCGTATGAGACACTTCGAAAAGGGAATCGAATTGTGGATAAGCAAGGAGCACAGCGTTGCAAAAATTTTCATAATCATGGAGCAACTCACTAAAAAGATTGCAGCAAATGACTTGTTGCTCGAACAGCTTGACATAATTGCAGGGACTTCTCATAAGCTCATGGATGTTTTAGAAGATTGTCCACAATCAGCACATTCATACAAAACGGTAAAGGATCTTTTGGCTATGTATATAGAAAGGCGAGCGTCCAACAACCAGCTGATAGAGAACGGATTTGTGGAT	311	KP100058	10040	potyvirus	Watermelon mosaic virus isolate SangJu6-1, complete genome.	1	311	2936	3246	287/312(91%)	1e-117	1
CONTIG525	TATCACCATCCATTTTAATTCACATGTATCGTATGAGACACTTCGAAAAGGGAATCGAATTGTGGATAAGCAAGGAGCACAGCGTTGCAAAAATTTTCATAATCATGGAGCAACTCACTAAAAAGATTGCAGCAAATGACTTGTTGCTCGAACAGCTTGACATAATTGCAGGGACTTCTCATAAGCTCATGGATGTTTTAGAAGATTGTCCACAATCAGCACATTCATACAAAACGGTAAAGGATCTTTTGGCTATGTATATAGAAAGGCGAGCGTCCAACAACCAGCTGATAGAGAACGGATTTGTGGAT	311	EU660585	10051	potyvirus	Watermelon mosaic virus isolate C05-270, complete genome.	1	311	2951	3261	288/313(92%)	1e-117	1
CONTIG525	TATCACCATCCATTTTAATTCACATGTATCGTATGAGACACTTCGAAAAGGGAATCGAATTGTGGATAAGCAAGGAGCACAGCGTTGCAAAAATTTTCATAATCATGGAGCAACTCACTAAAAAGATTGCAGCAAATGACTTGTTGCTCGAACAGCTTGACATAATTGCAGGGACTTCTCATAAGCTCATGGATGTTTTAGAAGATTGTCCACAATCAGCACATTCATACAAAACGGTAAAGGATCTTTTGGCTATGTATATAGAAAGGCGAGCGTCCAACAACCAGCTGATAGAGAACGGATTTGTGGAT	311	KM597070	10030	potyvirus	Watermelon mosaic virus isolate RKG, complete genome.	3	311	2937	3245	285/310(91%)	1e-115	1
CONTIG525	TATCACCATCCATTTTAATTCACATGTATCGTATGAGACACTTCGAAAAGGGAATCGAATTGTGGATAAGCAAGGAGCACAGCGTTGCAAAAATTTTCATAATCATGGAGCAACTCACTAAAAAGATTGCAGCAAATGACTTGTTGCTCGAACAGCTTGACATAATTGCAGGGACTTCTCATAAGCTCATGGATGTTTTAGAAGATTGTCCACAATCAGCACATTCATACAAAACGGTAAAGGATCTTTTGGCTATGTATATAGAAAGGCGAGCGTCCAACAACCAGCTGATAGAGAACGGATTTGTGGAT	311	JX079685	10046	potyvirus	Watermelon mosaic virus strain WMV-ShanXi, complete genome.	1	307	2948	3254	283/308(91%)	1e-114	1
CONTIG525	TATCACCATCCATTTTAATTCACATGTATCGTATGAGACACTTCGAAAAGGGAATCGAATTGTGGATAAGCAAGGAGCACAGCGTTGCAAAAATTTTCATAATCATGGAGCAACTCACTAAAAAGATTGCAGCAAATGACTTGTTGCTCGAACAGCTTGACATAATTGCAGGGACTTCTCATAAGCTCATGGATGTTTTAGAAGATTGTCCACAATCAGCACATTCATACAAAACGGTAAAGGATCTTTTGGCTATGTATATAGAAAGGCGAGCGTCCAACAACCAGCTGATAGAGAACGGATTTGTGGAT	311	JF273467	10032	potyvirus	Watermelon mosaic virus isolate Cg09-640, complete genome.	1	311	2936	3246	287/314(91%)	1e-112	1
CONTIG525	TATCACCATCCATTTTAATTCACATGTATCGTATGAGACACTTCGAAAAGGGAATCGAATTGTGGATAAGCAAGGAGCACAGCGTTGCAAAAATTTTCATAATCATGGAGCAACTCACTAAAAAGATTGCAGCAAATGACTTGTTGCTCGAACAGCTTGACATAATTGCAGGGACTTCTCATAAGCTCATGGATGTTTTAGAAGATTGTCCACAATCAGCACATTCATACAAAACGGTAAAGGATCTTTTGGCTATGTATATAGAAAGGCGAGCGTCCAACAACCAGCTGATAGAGAACGGATTTGTGGAT	311	EU660584	10045	potyvirus	Watermelon mosaic virus isolate IR02-54, complete genome.	1	307	2951	3257	281/307(91%)	1e-112	1
CONTIG525	TATCACCATCCATTTTAATTCACATGTATCGTATGAGACACTTCGAAAAGGGAATCGAATTGTGGATAAGCAAGGAGCACAGCGTTGCAAAAATTTTCATAATCATGGAGCAACTCACTAAAAAGATTGCAGCAAATGACTTGTTGCTCGAACAGCTTGACATAATTGCAGGGACTTCTCATAAGCTCATGGATGTTTTAGAAGATTGTCCACAATCAGCACATTCATACAAAACGGTAAAGGATCTTTTGGCTATGTATATAGAAAGGCGAGCGTCCAACAACCAGCTGATAGAGAACGGATTTGTGGAT	311	HQ384216	10057	potyvirus	Watermelon mosaic virus strain Dendrobium, complete genome.	1	310	2951	3260	285/312(91%)	1e-111	1
CONTIG525	TATCACCATCCATTTTAATTCACATGTATCGTATGAGACACTTCGAAAAGGGAATCGAATTGTGGATAAGCAAGGAGCACAGCGTTGCAAAAATTTTCATAATCATGGAGCAACTCACTAAAAAGATTGCAGCAAATGACTTGTTGCTCGAACAGCTTGACATAATTGCAGGGACTTCTCATAAGCTCATGGATGTTTTAGAAGATTGTCCACAATCAGCACATTCATACAAAACGGTAAAGGATCTTTTGGCTATGTATATAGAAAGGCGAGCGTCCAACAACCAGCTGATAGAGAACGGATTTGTGGAT	311	AB369278	10037	potyvirus	Watermelon mosaic virus genomic RNA, complete genome, strain: Watermelon.	1	310	2948	3257	283/311(90%)	1e-109	1
CONTIG525	TATCACCATCCATTTTAATTCACATGTATCGTATGAGACACTTCGAAAAGGGAATCGAATTGTGGATAAGCAAGGAGCACAGCGTTGCAAAAATTTTCATAATCATGGAGCAACTCACTAAAAAGATTGCAGCAAATGACTTGTTGCTCGAACAGCTTGACATAATTGCAGGGACTTCTCATAAGCTCATGGATGTTTTAGAAGATTGTCCACAATCAGCACATTCATACAAAACGGTAAAGGATCTTTTGGCTATGTATATAGAAAGGCGAGCGTCCAACAACCAGCTGATAGAGAACGGATTTGTGGAT	311	EU660583	10050	potyvirus	Watermelon mosaic virus isolate FMF03-141, complete genome.	1	311	2951	3261	285/314(90%)	1e-107	1
CONTIG525	TATCACCATCCATTTTAATTCACATGTATCGTATGAGACACTTCGAAAAGGGAATCGAATTGTGGATAAGCAAGGAGCACAGCGTTGCAAAAATTTTCATAATCATGGAGCAACTCACTAAAAAGATTGCAGCAAATGACTTGTTGCTCGAACAGCTTGACATAATTGCAGGGACTTCTCATAAGCTCATGGATGTTTTAGAAGATTGTCCACAATCAGCACATTCATACAAAACGGTAAAGGATCTTTTGGCTATGTATATAGAAAGGCGAGCGTCCAACAACCAGCTGATAGAGAACGGATTTGTGGAT	311	EU660580	10045	potyvirus	Watermelon mosaic virus isolate CHI87-620, complete genome.	3	311	2953	3261	282/311(90%)	1e-106	1
CONTIG525	TATCACCATCCATTTTAATTCACATGTATCGTATGAGACACTTCGAAAAGGGAATCGAATTGTGGATAAGCAAGGAGCACAGCGTTGCAAAAATTTTCATAATCATGGAGCAACTCACTAAAAAGATTGCAGCAAATGACTTGTTGCTCGAACAGCTTGACATAATTGCAGGGACTTCTCATAAGCTCATGGATGTTTTAGAAGATTGTCCACAATCAGCACATTCATACAAAACGGTAAAGGATCTTTTGGCTATGTATATAGAAAGGCGAGCGTCCAACAACCAGCTGATAGAGAACGGATTTGTGGAT	311	JF273469	10047	potyvirus	Watermelon mosaic virus isolate C04-106, complete genome.	3	311	2953	3261	282/311(90%)	1e-106	1
CONTIG525	TATCACCATCCATTTTAATTCACATGTATCGTATGAGACACTTCGAAAAGGGAATCGAATTGTGGATAAGCAAGGAGCACAGCGTTGCAAAAATTTTCATAATCATGGAGCAACTCACTAAAAAGATTGCAGCAAATGACTTGTTGCTCGAACAGCTTGACATAATTGCAGGGACTTCTCATAAGCTCATGGATGTTTTAGAAGATTGTCCACAATCAGCACATTCATACAAAACGGTAAAGGATCTTTTGGCTATGTATATAGAAAGGCGAGCGTCCAACAACCAGCTGATAGAGAACGGATTTGTGGAT	311	EU660586	10051	potyvirus	Watermelon mosaic virus isolate FBR04-37, complete genome.	1	311	2951	3261	275/311(88%)	1e-90	1
CONTIG536	CTATATGAGTCATTGTGGGAAGCAGTGTGCAATTACAAGTGTGATGCAGGTTTTGGCTCGATTAGAAGTGTGAATGCATCAAAAATAAGTTACACTCTGAGCACAGACCCAACAGCGATACCTCGAACACTCGTCATTTTGGA	143	JF273467	10032	potyvirus	Watermelon mosaic virus isolate Cg09-640, complete genome.	4	131	5524	5651	124/128(96%)	4e-58	1
CONTIG536	CTATATGAGTCATTGTGGGAAGCAGTGTGCAATTACAAGTGTGATGCAGGTTTTGGCTCGATTAGAAGTGTGAATGCATCAAAAATAAGTTACACTCTGAGCACAGACCCAACAGCGATACCTCGAACACTCGTCATTTTGGA	143	EU660586	10051	potyvirus	Watermelon mosaic virus isolate FBR04-37, complete genome.	4	131	5539	5666	124/128(96%)	4e-58	1
CONTIG536	CTATATGAGTCATTGTGGGAAGCAGTGTGCAATTACAAGTGTGATGCAGGTTTTGGCTCGATTAGAAGTGTGAATGCATCAAAAATAAGTTACACTCTGAGCACAGACCCAACAGCGATACCTCGAACACTCGTCATTTTGGA	143	KM597070	10030	potyvirus	Watermelon mosaic virus isolate RKG, complete genome.	1	143	5520	5662	134/143(93%)	4e-55	1
CONTIG536	CTATATGAGTCATTGTGGGAAGCAGTGTGCAATTACAAGTGTGATGCAGGTTTTGGCTCGATTAGAAGTGTGAATGCATCAAAAATAAGTTACACTCTGAGCACAGACCCAACAGCGATACCTCGAACACTCGTCATTTTGGA	143	EU660580	10045	potyvirus	Watermelon mosaic virus isolate CHI87-620, complete genome.	1	131	5536	5666	125/131(95%)	4e-55	1
CONTIG536	CTATATGAGTCATTGTGGGAAGCAGTGTGCAATTACAAGTGTGATGCAGGTTTTGGCTCGATTAGAAGTGTGAATGCATCAAAAATAAGTTACACTCTGAGCACAGACCCAACAGCGATACCTCGAACACTCGTCATTTTGGA	143	EU660583	10050	potyvirus	Watermelon mosaic virus isolate FMF03-141, complete genome.	1	143	5536	5678	133/143(93%)	9e-53	1
CONTIG536	CTATATGAGTCATTGTGGGAAGCAGTGTGCAATTACAAGTGTGATGCAGGTTTTGGCTCGATTAGAAGTGTGAATGCATCAAAAATAAGTTACACTCTGAGCACAGACCCAACAGCGATACCTCGAACACTCGTCATTTTGGA	143	JX079685	10046	potyvirus	Watermelon mosaic virus strain WMV-ShanXi, complete genome.	4	131	5536	5663	120/129(93%)	3e-46	1
CONTIG540	GTACGTGCAGATGATTTGACTTATGGAGATAGTGGGTTACTGTTTGATGAACGATCTTCAATTACTGCAGAACACACTACACTACCATACTTTGTGGTGCGAGGTAGAGAGAATGGAAAGCTCGTCAGTGCCTTTGAGGAGTTCAGAAAGATGG	154	KP100058	10040	potyvirus	Watermelon mosaic virus isolate SangJu6-1, complete genome.	2	145	1280	1423	139/144(96%)	3e-65	1
CONTIG540	GTACGTGCAGATGATTTGACTTATGGAGATAGTGGGTTACTGTTTGATGAACGATCTTCAATTACTGCAGAACACACTACACTACCATACTTTGTGGTGCGAGGTAGAGAGAATGGAAAGCTCGTCAGTGCCTTTGAGGAGTTCAGAAAGATGG	154	KM597070	10030	potyvirus	Watermelon mosaic virus isolate RKG, complete genome.	1	145	1278	1422	139/146(95%)	4e-61	1
CONTIG540	GTACGTGCAGATGATTTGACTTATGGAGATAGTGGGTTACTGTTTGATGAACGATCTTCAATTACTGCAGAACACACTACACTACCATACTTTGTGGTGCGAGGTAGAGAGAATGGAAAGCTCGTCAGTGCCTTTGAGGAGTTCAGAAAGATGG	154	EU660586	10051	potyvirus	Watermelon mosaic virus isolate FBR04-37, complete genome.	7	143	1300	1436	132/137(96%)	4e-61	1
CONTIG540	GTACGTGCAGATGATTTGACTTATGGAGATAGTGGGTTACTGTTTGATGAACGATCTTCAATTACTGCAGAACACACTACACTACCATACTTTGTGGTGCGAGGTAGAGAGAATGGAAAGCTCGTCAGTGCCTTTGAGGAGTTCAGAAAGATGG	154	EU660585	10051	potyvirus	Watermelon mosaic virus isolate C05-270, complete genome.	7	143	1300	1436	132/137(96%)	4e-61	1
CONTIG540	GTACGTGCAGATGATTTGACTTATGGAGATAGTGGGTTACTGTTTGATGAACGATCTTCAATTACTGCAGAACACACTACACTACCATACTTTGTGGTGCGAGGTAGAGAGAATGGAAAGCTCGTCAGTGCCTTTGAGGAGTTCAGAAAGATGG	154	JF273467	10032	potyvirus	Watermelon mosaic virus isolate Cg09-640, complete genome.	1	145	1279	1423	138/146(94%)	1e-58	1
CONTIG540	GTACGTGCAGATGATTTGACTTATGGAGATAGTGGGTTACTGTTTGATGAACGATCTTCAATTACTGCAGAACACACTACACTACCATACTTTGTGGTGCGAGGTAGAGAGAATGGAAAGCTCGTCAGTGCCTTTGAGGAGTTCAGAAAGATGG	154	JX079685	10046	potyvirus	Watermelon mosaic virus strain WMV-ShanXi, complete genome.	5	143	1295	1433	133/140(95%)	2e-57	1
CONTIG540	GTACGTGCAGATGATTTGACTTATGGAGATAGTGGGTTACTGTTTGATGAACGATCTTCAATTACTGCAGAACACACTACACTACCATACTTTGTGGTGCGAGGTAGAGAGAATGGAAAGCTCGTCAGTGCCTTTGAGGAGTTCAGAAAGATGG	154	EU660584	10045	potyvirus	Watermelon mosaic virus isolate IR02-54, complete genome.	2	143	1295	1436	134/142(94%)	7e-57	1
CONTIG540	GTACGTGCAGATGATTTGACTTATGGAGATAGTGGGTTACTGTTTGATGAACGATCTTCAATTACTGCAGAACACACTACACTACCATACTTTGTGGTGCGAGGTAGAGAGAATGGAAAGCTCGTCAGTGCCTTTGAGGAGTTCAGAAAGATGG	154	JF273469	10047	potyvirus	Watermelon mosaic virus isolate C04-106, complete genome.	2	143	1295	1436	133/142(93%)	2e-54	1
CONTIG540	GTACGTGCAGATGATTTGACTTATGGAGATAGTGGGTTACTGTTTGATGAACGATCTTCAATTACTGCAGAACACACTACACTACCATACTTTGTGGTGCGAGGTAGAGAGAATGGAAAGCTCGTCAGTGCCTTTGAGGAGTTCAGAAAGATGG	154	EU660588	10045	potyvirus	Watermelon mosaic virus isolate C06-666, complete genome.	7	143	1300	1436	129/137(94%)	6e-54	1
CONTIG540	GTACGTGCAGATGATTTGACTTATGGAGATAGTGGGTTACTGTTTGATGAACGATCTTCAATTACTGCAGAACACACTACACTACCATACTTTGTGGTGCGAGGTAGAGAGAATGGAAAGCTCGTCAGTGCCTTTGAGGAGTTCAGAAAGATGG	154	EU660580	10045	potyvirus	Watermelon mosaic virus isolate CHI87-620, complete genome.	2	143	1295	1436	131/142(92%)	9e-50	1
CONTIG540	GTACGTGCAGATGATTTGACTTATGGAGATAGTGGGTTACTGTTTGATGAACGATCTTCAATTACTGCAGAACACACTACACTACCATACTTTGTGGTGCGAGGTAGAGAGAATGGAAAGCTCGTCAGTGCCTTTGAGGAGTTCAGAAAGATGG	154	HQ384216	10057	potyvirus	Watermelon mosaic virus strain Dendrobium, complete genome.	2	143	1295	1436	131/142(92%)	9e-50	1
CONTIG540	GTACGTGCAGATGATTTGACTTATGGAGATAGTGGGTTACTGTTTGATGAACGATCTTCAATTACTGCAGAACACACTACACTACCATACTTTGTGGTGCGAGGTAGAGAGAATGGAAAGCTCGTCAGTGCCTTTGAGGAGTTCAGAAAGATGG	154	EU660583	10050	potyvirus	Watermelon mosaic virus isolate FMF03-141, complete genome.	7	137	1300	1430	122/131(93%)	6e-48	1
CONTIG540	GTACGTGCAGATGATTTGACTTATGGAGATAGTGGGTTACTGTTTGATGAACGATCTTCAATTACTGCAGAACACACTACACTACCATACTTTGTGGTGCGAGGTAGAGAGAATGGAAAGCTCGTCAGTGCCTTTGAGGAGTTCAGAAAGATGG	154	AB369278	10037	potyvirus	Watermelon mosaic virus genomic RNA, complete genome, strain: Watermelon.	2	134	1292	1424	123/134(91%)	2e-44	1
CONTIG623	CTGATAGAGAACGGATTTGTGGATATAAACGATCAACTGTACGTGACGCATGAAAAAATTTATGTAGATCGTTTAAAACAGGAATGGCACGCTTTAAGTTGGTTGGAAAAATCTTCTATAACATGGCAATTGAAAAGATTTACTCTACATACGGAGCAATGTTTGACAAAGAGAGTTGTAGAAGAAAGCAGCGCATATTCAAGAAACTTTGTGAGTGCGTGCTTTATGAATGCTCAGTCACACCTCAAAAACGTCAGAAATACATTTTTCCGAAAGTGTGATCAAGCTTGGACTGCATCAGTACGAGCGCTTGTTAGATTCATCATAGCAACGCTACACAAGTGTTACAGTGACATAGTATACCTAGTCAACATTTGTTTAATATTCTCATTGTT	395	EU660585	10051	potyvirus	Watermelon mosaic virus isolate C05-270, complete genome.	7	392	3244	3629	367/387(94%)	1e-173	1
CONTIG623	CTGATAGAGAACGGATTTGTGGATATAAACGATCAACTGTACGTGACGCATGAAAAAATTTATGTAGATCGTTTAAAACAGGAATGGCACGCTTTAAGTTGGTTGGAAAAATCTTCTATAACATGGCAATTGAAAAGATTTACTCTACATACGGAGCAATGTTTGACAAAGAGAGTTGTAGAAGAAAGCAGCGCATATTCAAGAAACTTTGTGAGTGCGTGCTTTATGAATGCTCAGTCACACCTCAAAAACGTCAGAAATACATTTTTCCGAAAGTGTGATCAAGCTTGGACTGCATCAGTACGAGCGCTTGTTAGATTCATCATAGCAACGCTACACAAGTGTTACAGTGACATAGTATACCTAGTCAACATTTGTTTAATATTCTCATTGTT	395	JF273467	10032	potyvirus	Watermelon mosaic virus isolate Cg09-640, complete genome.	7	392	3229	3614	365/387(94%)	1e-168	1
CONTIG623	CTGATAGAGAACGGATTTGTGGATATAAACGATCAACTGTACGTGACGCATGAAAAAATTTATGTAGATCGTTTAAAACAGGAATGGCACGCTTTAAGTTGGTTGGAAAAATCTTCTATAACATGGCAATTGAAAAGATTTACTCTACATACGGAGCAATGTTTGACAAAGAGAGTTGTAGAAGAAAGCAGCGCATATTCAAGAAACTTTGTGAGTGCGTGCTTTATGAATGCTCAGTCACACCTCAAAAACGTCAGAAATACATTTTTCCGAAAGTGTGATCAAGCTTGGACTGCATCAGTACGAGCGCTTGTTAGATTCATCATAGCAACGCTACACAAGTGTTACAGTGACATAGTATACCTAGTCAACATTTGTTTAATATTCTCATTGTT	395	KM597070	10030	potyvirus	Watermelon mosaic virus isolate RKG, complete genome.	1	392	3222	3613	369/393(93%)	1e-167	1
CONTIG623	CTGATAGAGAACGGATTTGTGGATATAAACGATCAACTGTACGTGACGCATGAAAAAATTTATGTAGATCGTTTAAAACAGGAATGGCACGCTTTAAGTTGGTTGGAAAAATCTTCTATAACATGGCAATTGAAAAGATTTACTCTACATACGGAGCAATGTTTGACAAAGAGAGTTGTAGAAGAAAGCAGCGCATATTCAAGAAACTTTGTGAGTGCGTGCTTTATGAATGCTCAGTCACACCTCAAAAACGTCAGAAATACATTTTTCCGAAAGTGTGATCAAGCTTGGACTGCATCAGTACGAGCGCTTGTTAGATTCATCATAGCAACGCTACACAAGTGTTACAGTGACATAGTATACCTAGTCAACATTTGTTTAATATTCTCATTGTT	395	EU660580	10045	potyvirus	Watermelon mosaic virus isolate CHI87-620, complete genome.	1	392	3238	3629	369/393(93%)	1e-167	1
CONTIG623	CTGATAGAGAACGGATTTGTGGATATAAACGATCAACTGTACGTGACGCATGAAAAAATTTATGTAGATCGTTTAAAACAGGAATGGCACGCTTTAAGTTGGTTGGAAAAATCTTCTATAACATGGCAATTGAAAAGATTTACTCTACATACGGAGCAATGTTTGACAAAGAGAGTTGTAGAAGAAAGCAGCGCATATTCAAGAAACTTTGTGAGTGCGTGCTTTATGAATGCTCAGTCACACCTCAAAAACGTCAGAAATACATTTTTCCGAAAGTGTGATCAAGCTTGGACTGCATCAGTACGAGCGCTTGTTAGATTCATCATAGCAACGCTACACAAGTGTTACAGTGACATAGTATACCTAGTCAACATTTGTTTAATATTCTCATTGTT	395	EU660586	10051	potyvirus	Watermelon mosaic virus isolate FBR04-37, complete genome.	2	392	3239	3629	367/391(93%)	1e-167	1
CONTIG623	CTGATAGAGAACGGATTTGTGGATATAAACGATCAACTGTACGTGACGCATGAAAAAATTTATGTAGATCGTTTAAAACAGGAATGGCACGCTTTAAGTTGGTTGGAAAAATCTTCTATAACATGGCAATTGAAAAGATTTACTCTACATACGGAGCAATGTTTGACAAAGAGAGTTGTAGAAGAAAGCAGCGCATATTCAAGAAACTTTGTGAGTGCGTGCTTTATGAATGCTCAGTCACACCTCAAAAACGTCAGAAATACATTTTTCCGAAAGTGTGATCAAGCTTGGACTGCATCAGTACGAGCGCTTGTTAGATTCATCATAGCAACGCTACACAAGTGTTACAGTGACATAGTATACCTAGTCAACATTTGTTTAATATTCTCATTGTT	395	JX079685	10046	potyvirus	Watermelon mosaic virus strain WMV-ShanXi, complete genome.	7	392	3241	3626	364/387(94%)	1e-166	1
CONTIG623	CTGATAGAGAACGGATTTGTGGATATAAACGATCAACTGTACGTGACGCATGAAAAAATTTATGTAGATCGTTTAAAACAGGAATGGCACGCTTTAAGTTGGTTGGAAAAATCTTCTATAACATGGCAATTGAAAAGATTTACTCTACATACGGAGCAATGTTTGACAAAGAGAGTTGTAGAAGAAAGCAGCGCATATTCAAGAAACTTTGTGAGTGCGTGCTTTATGAATGCTCAGTCACACCTCAAAAACGTCAGAAATACATTTTTCCGAAAGTGTGATCAAGCTTGGACTGCATCAGTACGAGCGCTTGTTAGATTCATCATAGCAACGCTACACAAGTGTTACAGTGACATAGTATACCTAGTCAACATTTGTTTAATATTCTCATTGTT	395	JF273469	10047	potyvirus	Watermelon mosaic virus isolate C04-106, complete genome.	1	392	3238	3629	368/393(93%)	1e-165	1
CONTIG623	CTGATAGAGAACGGATTTGTGGATATAAACGATCAACTGTACGTGACGCATGAAAAAATTTATGTAGATCGTTTAAAACAGGAATGGCACGCTTTAAGTTGGTTGGAAAAATCTTCTATAACATGGCAATTGAAAAGATTTACTCTACATACGGAGCAATGTTTGACAAAGAGAGTTGTAGAAGAAAGCAGCGCATATTCAAGAAACTTTGTGAGTGCGTGCTTTATGAATGCTCAGTCACACCTCAAAAACGTCAGAAATACATTTTTCCGAAAGTGTGATCAAGCTTGGACTGCATCAGTACGAGCGCTTGTTAGATTCATCATAGCAACGCTACACAAGTGTTACAGTGACATAGTATACCTAGTCAACATTTGTTTAATATTCTCATTGTT	395	EU660588	10045	potyvirus	Watermelon mosaic virus isolate C06-666, complete genome.	7	392	3244	3629	362/386(93%)	1e-164	1
CONTIG623	CTGATAGAGAACGGATTTGTGGATATAAACGATCAACTGTACGTGACGCATGAAAAAATTTATGTAGATCGTTTAAAACAGGAATGGCACGCTTTAAGTTGGTTGGAAAAATCTTCTATAACATGGCAATTGAAAAGATTTACTCTACATACGGAGCAATGTTTGACAAAGAGAGTTGTAGAAGAAAGCAGCGCATATTCAAGAAACTTTGTGAGTGCGTGCTTTATGAATGCTCAGTCACACCTCAAAAACGTCAGAAATACATTTTTCCGAAAGTGTGATCAAGCTTGGACTGCATCAGTACGAGCGCTTGTTAGATTCATCATAGCAACGCTACACAAGTGTTACAGTGACATAGTATACCTAGTCAACATTTGTTTAATATTCTCATTGTT	395	EU660583	10050	potyvirus	Watermelon mosaic virus isolate FMF03-141, complete genome.	7	392	3244	3629	363/387(93%)	1e-164	1
CONTIG623	CTGATAGAGAACGGATTTGTGGATATAAACGATCAACTGTACGTGACGCATGAAAAAATTTATGTAGATCGTTTAAAACAGGAATGGCACGCTTTAAGTTGGTTGGAAAAATCTTCTATAACATGGCAATTGAAAAGATTTACTCTACATACGGAGCAATGTTTGACAAAGAGAGTTGTAGAAGAAAGCAGCGCATATTCAAGAAACTTTGTGAGTGCGTGCTTTATGAATGCTCAGTCACACCTCAAAAACGTCAGAAATACATTTTTCCGAAAGTGTGATCAAGCTTGGACTGCATCAGTACGAGCGCTTGTTAGATTCATCATAGCAACGCTACACAAGTGTTACAGTGACATAGTATACCTAGTCAACATTTGTTTAATATTCTCATTGTT	395	KP100058	10040	potyvirus	Watermelon mosaic virus isolate SangJu6-1, complete genome.	7	389	3229	3611	360/384(93%)	1e-162	1
CONTIG623	CTGATAGAGAACGGATTTGTGGATATAAACGATCAACTGTACGTGACGCATGAAAAAATTTATGTAGATCGTTTAAAACAGGAATGGCACGCTTTAAGTTGGTTGGAAAAATCTTCTATAACATGGCAATTGAAAAGATTTACTCTACATACGGAGCAATGTTTGACAAAGAGAGTTGTAGAAGAAAGCAGCGCATATTCAAGAAACTTTGTGAGTGCGTGCTTTATGAATGCTCAGTCACACCTCAAAAACGTCAGAAATACATTTTTCCGAAAGTGTGATCAAGCTTGGACTGCATCAGTACGAGCGCTTGTTAGATTCATCATAGCAACGCTACACAAGTGTTACAGTGACATAGTATACCTAGTCAACATTTGTTTAATATTCTCATTGTT	395	EU660584	10045	potyvirus	Watermelon mosaic virus isolate IR02-54, complete genome.	7	392	3244	3629	361/386(93%)	1e-161	1
CONTIG623	CTGATAGAGAACGGATTTGTGGATATAAACGATCAACTGTACGTGACGCATGAAAAAATTTATGTAGATCGTTTAAAACAGGAATGGCACGCTTTAAGTTGGTTGGAAAAATCTTCTATAACATGGCAATTGAAAAGATTTACTCTACATACGGAGCAATGTTTGACAAAGAGAGTTGTAGAAGAAAGCAGCGCATATTCAAGAAACTTTGTGAGTGCGTGCTTTATGAATGCTCAGTCACACCTCAAAAACGTCAGAAATACATTTTTCCGAAAGTGTGATCAAGCTTGGACTGCATCAGTACGAGCGCTTGTTAGATTCATCATAGCAACGCTACACAAGTGTTACAGTGACATAGTATACCTAGTCAACATTTGTTTAATATTCTCATTGTT	395	HQ384216	10057	potyvirus	Watermelon mosaic virus strain Dendrobium, complete genome.	7	392	3244	3629	362/387(93%)	1e-161	1
CONTIG623	CTGATAGAGAACGGATTTGTGGATATAAACGATCAACTGTACGTGACGCATGAAAAAATTTATGTAGATCGTTTAAAACAGGAATGGCACGCTTTAAGTTGGTTGGAAAAATCTTCTATAACATGGCAATTGAAAAGATTTACTCTACATACGGAGCAATGTTTGACAAAGAGAGTTGTAGAAGAAAGCAGCGCATATTCAAGAAACTTTGTGAGTGCGTGCTTTATGAATGCTCAGTCACACCTCAAAAACGTCAGAAATACATTTTTCCGAAAGTGTGATCAAGCTTGGACTGCATCAGTACGAGCGCTTGTTAGATTCATCATAGCAACGCTACACAAGTGTTACAGTGACATAGTATACCTAGTCAACATTTGTTTAATATTCTCATTGTT	395	AB369278	10037	potyvirus	Watermelon mosaic virus genomic RNA, complete genome, strain: Watermelon.	1	392	3235	3626	366/393(93%)	1e-160	1
CONTIG698	TAACTGGACACACGATGGATGAAAGTACAAGAGTGGATATCAGGCTGGTGCAACAGGAATTTGGGGAAATTAGAGAGGAGATGATTGAGGCAGATGAGCTAGACCCACAGAAGGTATACCATAGTCCTGGAA	132	JF273469	10047	potyvirus	Watermelon mosaic virus isolate C04-106, complete genome.	1	132	6332	6463	127/132(96%)	4e-58	1
CONTIG698	TAACTGGACACACGATGGATGAAAGTACAAGAGTGGATATCAGGCTGGTGCAACAGGAATTTGGGGAAATTAGAGAGGAGATGATTGAGGCAGATGAGCTAGACCCACAGAAGGTATACCATAGTCCTGGAA	132	EU660585	10051	potyvirus	Watermelon mosaic virus isolate C05-270, complete genome.	1	132	6332	6463	125/132(94%)	2e-53	1
CONTIG698	TAACTGGACACACGATGGATGAAAGTACAAGAGTGGATATCAGGCTGGTGCAACAGGAATTTGGGGAAATTAGAGAGGAGATGATTGAGGCAGATGAGCTAGACCCACAGAAGGTATACCATAGTCCTGGAA	132	HQ384216	10057	potyvirus	Watermelon mosaic virus strain Dendrobium, complete genome.	1	132	6332	6463	124/132(93%)	5e-51	1
CONTIG698	TAACTGGACACACGATGGATGAAAGTACAAGAGTGGATATCAGGCTGGTGCAACAGGAATTTGGGGAAATTAGAGAGGAGATGATTGAGGCAGATGAGCTAGACCCACAGAAGGTATACCATAGTCCTGGAA	132	KM597070	10030	potyvirus	Watermelon mosaic virus isolate RKG, complete genome.	1	132	6316	6447	123/132(93%)	1e-48	1
CONTIG698	TAACTGGACACACGATGGATGAAAGTACAAGAGTGGATATCAGGCTGGTGCAACAGGAATTTGGGGAAATTAGAGAGGAGATGATTGAGGCAGATGAGCTAGACCCACAGAAGGTATACCATAGTCCTGGAA	132	JF273467	10032	potyvirus	Watermelon mosaic virus isolate Cg09-640, complete genome.	1	132	6317	6448	121/132(91%)	7e-44	1
CONTIG698	TAACTGGACACACGATGGATGAAAGTACAAGAGTGGATATCAGGCTGGTGCAACAGGAATTTGGGGAAATTAGAGAGGAGATGATTGAGGCAGATGAGCTAGACCCACAGAAGGTATACCATAGTCCTGGAA	132	KP100058	10040	potyvirus	Watermelon mosaic virus isolate SangJu6-1, complete genome.	1	112	6317	6428	106/112(94%)	7e-44	1
CONTIG698	TAACTGGACACACGATGGATGAAAGTACAAGAGTGGATATCAGGCTGGTGCAACAGGAATTTGGGGAAATTAGAGAGGAGATGATTGAGGCAGATGAGCTAGACCCACAGAAGGTATACCATAGTCCTGGAA	132	EU660583	10050	potyvirus	Watermelon mosaic virus isolate FMF03-141, complete genome.	1	132	6332	6463	121/132(91%)	7e-44	1
CONTIG698	TAACTGGACACACGATGGATGAAAGTACAAGAGTGGATATCAGGCTGGTGCAACAGGAATTTGGGGAAATTAGAGAGGAGATGATTGAGGCAGATGAGCTAGACCCACAGAAGGTATACCATAGTCCTGGAA	132	EU660586	10051	potyvirus	Watermelon mosaic virus isolate FBR04-37, complete genome.	1	132	6332	6463	121/132(91%)	7e-44	1
CONTIG735	GCACATGCTGCAGATCCAGGATATCAACAAGGCTCTCATGAAAG	44	KM597070	10030	potyvirus	Watermelon mosaic virus isolate RKG, complete genome.	5	44	1836	1875	38/40(95%)	5e-11	1
CONTIG735	GCACATGCTGCAGATCCAGGATATCAACAAGGCTCTCATGAAAG	44	AB369278	10037	potyvirus	Watermelon mosaic virus genomic RNA, complete genome, strain: Watermelon.	1	44	1845	1888	41/44(93%)	5e-11	1
CONTIG735	GCACATGCTGCAGATCCAGGATATCAACAAGGCTCTCATGAAAG	44	EU660586	10051	potyvirus	Watermelon mosaic virus isolate FBR04-37, complete genome.	5	44	1852	1891	38/40(95%)	5e-11	1
CONTIG735	GCACATGCTGCAGATCCAGGATATCAACAAGGCTCTCATGAAAG	44	EU660585	10051	potyvirus	Watermelon mosaic virus isolate C05-270, complete genome.	5	44	1852	1891	38/40(95%)	5e-11	1
CONTIG735	GCACATGCTGCAGATCCAGGATATCAACAAGGCTCTCATGAAAG	44	EU660588	10045	potyvirus	Watermelon mosaic virus isolate C06-666, complete genome.	5	44	1852	1891	37/40(92%)	1e-08	1
CONTIG735	GCACATGCTGCAGATCCAGGATATCAACAAGGCTCTCATGAAAG	44	EU660580	10045	potyvirus	Watermelon mosaic virus isolate CHI87-620, complete genome.	5	44	1852	1891	37/40(92%)	1e-08	1
CONTIG735	GCACATGCTGCAGATCCAGGATATCAACAAGGCTCTCATGAAAG	44	JX079685	10046	potyvirus	Watermelon mosaic virus strain WMV-ShanXi, complete genome.	5	44	1849	1888	37/40(92%)	1e-08	1
CONTIG735	GCACATGCTGCAGATCCAGGATATCAACAAGGCTCTCATGAAAG	44	EU660583	10050	potyvirus	Watermelon mosaic virus isolate FMF03-141, complete genome.	5	44	1852	1891	37/40(92%)	1e-08	1
CONTIG735	GCACATGCTGCAGATCCAGGATATCAACAAGGCTCTCATGAAAG	44	HQ384216	10057	potyvirus	Watermelon mosaic virus strain Dendrobium, complete genome.	5	44	1852	1891	37/40(92%)	1e-08	1
CONTIG735	GCACATGCTGCAGATCCAGGATATCAACAAGGCTCTCATGAAAG	44	KP100058	10040	potyvirus	Watermelon mosaic virus isolate SangJu6-1, complete genome.	11	44	1843	1876	32/34(94%)	2e-07	1
CONTIG735	GCACATGCTGCAGATCCAGGATATCAACAAGGCTCTCATGAAAG	44	JF273469	10047	potyvirus	Watermelon mosaic virus isolate C04-106, complete genome.	5	41	1852	1888	34/37(91%)	7e-07	1
CONTIG735	GCACATGCTGCAGATCCAGGATATCAACAAGGCTCTCATGAAAG	44	JF273467	10032	potyvirus	Watermelon mosaic virus isolate Cg09-640, complete genome.	5	44	1837	1876	36/40(90%)	3e-06	1
CONTIG753	CGTATGTTGTGAAATCGATGGTACCATTCCAGTAGTTGTGTCGTCCGAGACTTCTAGCCCAGGTGGTCTTTCCGGTACGAGTTGGTCCGCAGATGTAGAGACTGGGGTGTCTGATCCCAGACCTTCCATCGTCCTGGTTAAGTCAGCCATCCATTCAAGGTCAGATTCAGCTTGCTGGTATGACGACAG	189	KC172655	2573	mastrevirus	Chickpea chlorotic dwarf virus isolate A Q2510, complete genome.	1	176	1468	1643	171/176(97%)	3e-84	1
CONTIG760	AGTACAGCAAGGAAAGATAAAGCGTTTGTACACATGCATAAAAGAATTGAGGATGAGCAAGCT	63	EU660585	10051	potyvirus	Watermelon mosaic virus isolate C05-270, complete genome.	4	63	3670	3729	58/60(96%)	9e-23	1
CONTIG760	AGTACAGCAAGGAAAGATAAAGCGTTTGTACACATGCATAAAAGAATTGAGGATGAGCAAGCT	63	HQ384216	10057	potyvirus	Watermelon mosaic virus strain Dendrobium, complete genome.	4	63	3670	3729	57/60(95%)	2e-20	1
CONTIG760	AGTACAGCAAGGAAAGATAAAGCGTTTGTACACATGCATAAAAGAATTGAGGATGAGCAAGCT	63	KP100058	10040	potyvirus	Watermelon mosaic virus isolate SangJu6-1, complete genome.	4	63	3655	3714	56/60(93%)	5e-18	1
CONTIG760	AGTACAGCAAGGAAAGATAAAGCGTTTGTACACATGCATAAAAGAATTGAGGATGAGCAAGCT	63	KM597070	10030	potyvirus	Watermelon mosaic virus isolate RKG, complete genome.	4	63	3654	3713	55/60(91%)	1e-15	1
CONTIG760	AGTACAGCAAGGAAAGATAAAGCGTTTGTACACATGCATAAAAGAATTGAGGATGAGCAAGCT	63	EU660580	10045	potyvirus	Watermelon mosaic virus isolate CHI87-620, complete genome.	4	63	3670	3729	55/60(91%)	1e-15	1
CONTIG760	AGTACAGCAAGGAAAGATAAAGCGTTTGTACACATGCATAAAAGAATTGAGGATGAGCAAGCT	63	JF273469	10047	potyvirus	Watermelon mosaic virus isolate C04-106, complete genome.	4	63	3670	3729	55/60(91%)	1e-15	1
CONTIG760	AGTACAGCAAGGAAAGATAAAGCGTTTGTACACATGCATAAAAGAATTGAGGATGAGCAAGCT	63	AB369278	10037	potyvirus	Watermelon mosaic virus genomic RNA, complete genome, strain: Watermelon.	16	63	3679	3726	45/48(93%)	3e-13	1
CONTIG766	CAGGCCTGAATTGCTTCCCGTAGCAAAGAGCATGACAGGACAGTCGGAAGATGTCTCTGCGCAAGCTAAGACAGCCACGCAACTACAACTTGAGAAGATTGTCGCATTTATGGCTTTAATGACTATGTGCATTGATAATGAGAGAAGTGATGCCGTTTTCAAGATATTGAGCAAATTGAAAACGTTCTTTGGCACAATGGGTGAGGAAGTTAAAGTGCAAAGTCTAGATGAGATCCAGAACATTGATGAAGACAAAAAGCTTACAATTGACTTTGACCTTGAGACAAGCAAAGAACCCTCCAGTGTTTCCTTTGATGTCAAATTCGAGGACTGGTGGCACAGGCAGTTGCAACAGAACAGAGTTATTCCACATTATAGGTCAACAGGTGAGTTCTTGGA…	1509	JF273467	10032	potyvirus	Watermelon mosaic virus isolate Cg09-640, complete genome.	2	1502	3799	5299	1421/1502(94%)	0	1
CONTIG766	CAGGCCTGAATTGCTTCCCGTAGCAAAGAGCATGACAGGACAGTCGGAAGATGTCTCTGCGCAAGCTAAGACAGCCACGCAACTACAACTTGAGAAGATTGTCGCATTTATGGCTTTAATGACTATGTGCATTGATAATGAGAGAAGTGATGCCGTTTTCAAGATATTGAGCAAATTGAAAACGTTCTTTGGCACAATGGGTGAGGAAGTTAAAGTGCAAAGTCTAGATGAGATCCAGAACATTGATGAAGACAAAAAGCTTACAATTGACTTTGACCTTGAGACAAGCAAAGAACCCTCCAGTGTTTCCTTTGATGTCAAATTCGAGGACTGGTGGCACAGGCAGTTGCAACAGAACAGAGTTATTCCACATTATAGGTCAACAGGTGAGTTCTTGGA…	1509	EU660585	10051	potyvirus	Watermelon mosaic virus isolate C05-270, complete genome.	1	1509	3813	5321	1427/1511(94%)	0	1
CONTIG766	CAGGCCTGAATTGCTTCCCGTAGCAAAGAGCATGACAGGACAGTCGGAAGATGTCTCTGCGCAAGCTAAGACAGCCACGCAACTACAACTTGAGAAGATTGTCGCATTTATGGCTTTAATGACTATGTGCATTGATAATGAGAGAAGTGATGCCGTTTTCAAGATATTGAGCAAATTGAAAACGTTCTTTGGCACAATGGGTGAGGAAGTTAAAGTGCAAAGTCTAGATGAGATCCAGAACATTGATGAAGACAAAAAGCTTACAATTGACTTTGACCTTGAGACAAGCAAAGAACCCTCCAGTGTTTCCTTTGATGTCAAATTCGAGGACTGGTGGCACAGGCAGTTGCAACAGAACAGAGTTATTCCACATTATAGGTCAACAGGTGAGTTCTTGGA…	1509	KM597070	10030	potyvirus	Watermelon mosaic virus isolate RKG, complete genome.	5	1509	3801	5305	1419/1506(94%)	0	1
CONTIG766	CAGGCCTGAATTGCTTCCCGTAGCAAAGAGCATGACAGGACAGTCGGAAGATGTCTCTGCGCAAGCTAAGACAGCCACGCAACTACAACTTGAGAAGATTGTCGCATTTATGGCTTTAATGACTATGTGCATTGATAATGAGAGAAGTGATGCCGTTTTCAAGATATTGAGCAAATTGAAAACGTTCTTTGGCACAATGGGTGAGGAAGTTAAAGTGCAAAGTCTAGATGAGATCCAGAACATTGATGAAGACAAAAAGCTTACAATTGACTTTGACCTTGAGACAAGCAAAGAACCCTCCAGTGTTTCCTTTGATGTCAAATTCGAGGACTGGTGGCACAGGCAGTTGCAACAGAACAGAGTTATTCCACATTATAGGTCAACAGGTGAGTTCTTGGA…	1509	KP100058	10040	potyvirus	Watermelon mosaic virus isolate SangJu6-1, complete genome.	1	1494	3798	5291	1408/1496(94%)	0	1
CONTIG766	CAGGCCTGAATTGCTTCCCGTAGCAAAGAGCATGACAGGACAGTCGGAAGATGTCTCTGCGCAAGCTAAGACAGCCACGCAACTACAACTTGAGAAGATTGTCGCATTTATGGCTTTAATGACTATGTGCATTGATAATGAGAGAAGTGATGCCGTTTTCAAGATATTGAGCAAATTGAAAACGTTCTTTGGCACAATGGGTGAGGAAGTTAAAGTGCAAAGTCTAGATGAGATCCAGAACATTGATGAAGACAAAAAGCTTACAATTGACTTTGACCTTGAGACAAGCAAAGAACCCTCCAGTGTTTCCTTTGATGTCAAATTCGAGGACTGGTGGCACAGGCAGTTGCAACAGAACAGAGTTATTCCACATTATAGGTCAACAGGTGAGTTCTTGGA…	1509	EU660586	10051	potyvirus	Watermelon mosaic virus isolate FBR04-37, complete genome.	5	1509	3817	5321	1415/1506(93%)	0	1
CONTIG766	CAGGCCTGAATTGCTTCCCGTAGCAAAGAGCATGACAGGACAGTCGGAAGATGTCTCTGCGCAAGCTAAGACAGCCACGCAACTACAACTTGAGAAGATTGTCGCATTTATGGCTTTAATGACTATGTGCATTGATAATGAGAGAAGTGATGCCGTTTTCAAGATATTGAGCAAATTGAAAACGTTCTTTGGCACAATGGGTGAGGAAGTTAAAGTGCAAAGTCTAGATGAGATCCAGAACATTGATGAAGACAAAAAGCTTACAATTGACTTTGACCTTGAGACAAGCAAAGAACCCTCCAGTGTTTCCTTTGATGTCAAATTCGAGGACTGGTGGCACAGGCAGTTGCAACAGAACAGAGTTATTCCACATTATAGGTCAACAGGTGAGTTCTTGGA…	1509	EU660583	10050	potyvirus	Watermelon mosaic virus isolate FMF03-141, complete genome.	2	1509	3814	5321	1417/1510(93%)	0	1
CONTIG766	CAGGCCTGAATTGCTTCCCGTAGCAAAGAGCATGACAGGACAGTCGGAAGATGTCTCTGCGCAAGCTAAGACAGCCACGCAACTACAACTTGAGAAGATTGTCGCATTTATGGCTTTAATGACTATGTGCATTGATAATGAGAGAAGTGATGCCGTTTTCAAGATATTGAGCAAATTGAAAACGTTCTTTGGCACAATGGGTGAGGAAGTTAAAGTGCAAAGTCTAGATGAGATCCAGAACATTGATGAAGACAAAAAGCTTACAATTGACTTTGACCTTGAGACAAGCAAAGAACCCTCCAGTGTTTCCTTTGATGTCAAATTCGAGGACTGGTGGCACAGGCAGTTGCAACAGAACAGAGTTATTCCACATTATAGGTCAACAGGTGAGTTCTTGGA…	1509	HQ384216	10057	potyvirus	Watermelon mosaic virus strain Dendrobium, complete genome.	1	1494	3813	5306	1405/1495(93%)	0	1
CONTIG766	CAGGCCTGAATTGCTTCCCGTAGCAAAGAGCATGACAGGACAGTCGGAAGATGTCTCTGCGCAAGCTAAGACAGCCACGCAACTACAACTTGAGAAGATTGTCGCATTTATGGCTTTAATGACTATGTGCATTGATAATGAGAGAAGTGATGCCGTTTTCAAGATATTGAGCAAATTGAAAACGTTCTTTGGCACAATGGGTGAGGAAGTTAAAGTGCAAAGTCTAGATGAGATCCAGAACATTGATGAAGACAAAAAGCTTACAATTGACTTTGACCTTGAGACAAGCAAAGAACCCTCCAGTGTTTCCTTTGATGTCAAATTCGAGGACTGGTGGCACAGGCAGTTGCAACAGAACAGAGTTATTCCACATTATAGGTCAACAGGTGAGTTCTTGGA…	1509	EU660588	10045	potyvirus	Watermelon mosaic virus isolate C06-666, complete genome.	2	1494	3814	5306	1403/1493(93%)	0	1
CONTIG766	CAGGCCTGAATTGCTTCCCGTAGCAAAGAGCATGACAGGACAGTCGGAAGATGTCTCTGCGCAAGCTAAGACAGCCACGCAACTACAACTTGAGAAGATTGTCGCATTTATGGCTTTAATGACTATGTGCATTGATAATGAGAGAAGTGATGCCGTTTTCAAGATATTGAGCAAATTGAAAACGTTCTTTGGCACAATGGGTGAGGAAGTTAAAGTGCAAAGTCTAGATGAGATCCAGAACATTGATGAAGACAAAAAGCTTACAATTGACTTTGACCTTGAGACAAGCAAAGAACCCTCCAGTGTTTCCTTTGATGTCAAATTCGAGGACTGGTGGCACAGGCAGTTGCAACAGAACAGAGTTATTCCACATTATAGGTCAACAGGTGAGTTCTTGGA…	1509	JF273469	10047	potyvirus	Watermelon mosaic virus isolate C04-106, complete genome.	5	1502	3817	5314	1401/1498(93%)	0	1
CONTIG766	CAGGCCTGAATTGCTTCCCGTAGCAAAGAGCATGACAGGACAGTCGGAAGATGTCTCTGCGCAAGCTAAGACAGCCACGCAACTACAACTTGAGAAGATTGTCGCATTTATGGCTTTAATGACTATGTGCATTGATAATGAGAGAAGTGATGCCGTTTTCAAGATATTGAGCAAATTGAAAACGTTCTTTGGCACAATGGGTGAGGAAGTTAAAGTGCAAAGTCTAGATGAGATCCAGAACATTGATGAAGACAAAAAGCTTACAATTGACTTTGACCTTGAGACAAGCAAAGAACCCTCCAGTGTTTCCTTTGATGTCAAATTCGAGGACTGGTGGCACAGGCAGTTGCAACAGAACAGAGTTATTCCACATTATAGGTCAACAGGTGAGTTCTTGGA…	1509	EU660584	10045	potyvirus	Watermelon mosaic virus isolate IR02-54, complete genome.	5	1494	3817	5306	1390/1490(93%)	0	1
CONTIG766	CAGGCCTGAATTGCTTCCCGTAGCAAAGAGCATGACAGGACAGTCGGAAGATGTCTCTGCGCAAGCTAAGACAGCCACGCAACTACAACTTGAGAAGATTGTCGCATTTATGGCTTTAATGACTATGTGCATTGATAATGAGAGAAGTGATGCCGTTTTCAAGATATTGAGCAAATTGAAAACGTTCTTTGGCACAATGGGTGAGGAAGTTAAAGTGCAAAGTCTAGATGAGATCCAGAACATTGATGAAGACAAAAAGCTTACAATTGACTTTGACCTTGAGACAAGCAAAGAACCCTCCAGTGTTTCCTTTGATGTCAAATTCGAGGACTGGTGGCACAGGCAGTTGCAACAGAACAGAGTTATTCCACATTATAGGTCAACAGGTGAGTTCTTGGA…	1509	JX079685	10046	potyvirus	Watermelon mosaic virus strain WMV-ShanXi, complete genome.	2	1509	3811	5318	1399/1514(92%)	0	1
CONTIG766	CAGGCCTGAATTGCTTCCCGTAGCAAAGAGCATGACAGGACAGTCGGAAGATGTCTCTGCGCAAGCTAAGACAGCCACGCAACTACAACTTGAGAAGATTGTCGCATTTATGGCTTTAATGACTATGTGCATTGATAATGAGAGAAGTGATGCCGTTTTCAAGATATTGAGCAAATTGAAAACGTTCTTTGGCACAATGGGTGAGGAAGTTAAAGTGCAAAGTCTAGATGAGATCCAGAACATTGATGAAGACAAAAAGCTTACAATTGACTTTGACCTTGAGACAAGCAAAGAACCCTCCAGTGTTTCCTTTGATGTCAAATTCGAGGACTGGTGGCACAGGCAGTTGCAACAGAACAGAGTTATTCCACATTATAGGTCAACAGGTGAGTTCTTGGA…	1509	EU660580	10045	potyvirus	Watermelon mosaic virus isolate CHI87-620, complete genome.	5	1509	3817	5321	1388/1508(92%)	0	1
CONTIG766	CAGGCCTGAATTGCTTCCCGTAGCAAAGAGCATGACAGGACAGTCGGAAGATGTCTCTGCGCAAGCTAAGACAGCCACGCAACTACAACTTGAGAAGATTGTCGCATTTATGGCTTTAATGACTATGTGCATTGATAATGAGAGAAGTGATGCCGTTTTCAAGATATTGAGCAAATTGAAAACGTTCTTTGGCACAATGGGTGAGGAAGTTAAAGTGCAAAGTCTAGATGAGATCCAGAACATTGATGAAGACAAAAAGCTTACAATTGACTTTGACCTTGAGACAAGCAAAGAACCCTCCAGTGTTTCCTTTGATGTCAAATTCGAGGACTGGTGGCACAGGCAGTTGCAACAGAACAGAGTTATTCCACATTATAGGTCAACAGGTGAGTTCTTGGA…	1509	AB369278	10037	potyvirus	Watermelon mosaic virus genomic RNA, complete genome, strain: Watermelon.	2	1501	3811	5310	1380/1504(91%)	0	1
CONTIG791	TGCCTGGGTCAATACCATTGCTCTCCACTGTGCAGGACCACGTTTTCTTCACCACAAGGCGAAGAAGCAAAGAACCACCACCGAAATCGGGTTTGGACAAACCCCGGCTCGAAATCAGGATCATCCACAACCGTAGGCGGGGTACATCATGTCAACT	157	KC172655	2573	mastrevirus	Chickpea chlorotic dwarf virus isolate A Q2510, complete genome.	3	57	743	797	54/55(98%)	1e-21	-1
CONTIG791	TGCCTGGGTCAATACCATTGCTCTCCACTGTGCAGGACCACGTTTTCTTCACCACAAGGCGAAGAAGCAAAGAACCACCACCGAAATCGGGTTTGGACAAACCCCGGCTCGAAATCAGGATCATCCACAACCGTAGGCGGGGTACATCATGTCAACT	157	KC172655	2573	mastrevirus	Chickpea chlorotic dwarf virus isolate A Q2510, complete genome.	55	157	198	300	102/103(99%)	2e-50	1
CONTIG839	CAAACGGGCAAAGAGAGTTGGCAATTGGATCGCTCATTGTACCATTAGATTTTGAACGTGCACGCATGGCATTGCAAGGTAAAAGTATAGCAAGGGAACCAATTACAATGGCGTGCATCTCAAGGCAGGATGGTAACTTTGTATATCCTTGTTGCTGTGTCACACATGATGATGGGAAGGCTTT	184	JX079685	10046	potyvirus	Watermelon mosaic virus strain WMV-ShanXi, complete genome.	1	184	2183	2366	173/184(94%)	1e-74	1
CONTIG839	CAAACGGGCAAAGAGAGTTGGCAATTGGATCGCTCATTGTACCATTAGATTTTGAACGTGCACGCATGGCATTGCAAGGTAAAAGTATAGCAAGGGAACCAATTACAATGGCGTGCATCTCAAGGCAGGATGGTAACTTTGTATATCCTTGTTGCTGTGTCACACATGATGATGGGAAGGCTTT	184	EU660583	10050	potyvirus	Watermelon mosaic virus isolate FMF03-141, complete genome.	12	181	2197	2366	162/170(95%)	2e-73	1
CONTIG839	CAAACGGGCAAAGAGAGTTGGCAATTGGATCGCTCATTGTACCATTAGATTTTGAACGTGCACGCATGGCATTGCAAGGTAAAAGTATAGCAAGGGAACCAATTACAATGGCGTGCATCTCAAGGCAGGATGGTAACTTTGTATATCCTTGTTGCTGTGTCACACATGATGATGGGAAGGCTTT	184	AB369278	10037	potyvirus	Watermelon mosaic virus genomic RNA, complete genome, strain: Watermelon.	1	184	2183	2366	172/185(92%)	6e-70	1
CONTIG839	CAAACGGGCAAAGAGAGTTGGCAATTGGATCGCTCATTGTACCATTAGATTTTGAACGTGCACGCATGGCATTGCAAGGTAAAAGTATAGCAAGGGAACCAATTACAATGGCGTGCATCTCAAGGCAGGATGGTAACTTTGTATATCCTTGTTGCTGTGTCACACATGATGATGGGAAGGCTTT	184	EU660585	10051	potyvirus	Watermelon mosaic virus isolate C05-270, complete genome.	12	181	2197	2366	160/170(94%)	9e-69	1
CONTIG839	CAAACGGGCAAAGAGAGTTGGCAATTGGATCGCTCATTGTACCATTAGATTTTGAACGTGCACGCATGGCATTGCAAGGTAAAAGTATAGCAAGGGAACCAATTACAATGGCGTGCATCTCAAGGCAGGATGGTAACTTTGTATATCCTTGTTGCTGTGTCACACATGATGATGGGAAGGCTTT	184	KP100058	10040	potyvirus	Watermelon mosaic virus isolate SangJu6-1, complete genome.	9	181	2179	2351	162/173(93%)	4e-68	1
CONTIG839	CAAACGGGCAAAGAGAGTTGGCAATTGGATCGCTCATTGTACCATTAGATTTTGAACGTGCACGCATGGCATTGCAAGGTAAAAGTATAGCAAGGGAACCAATTACAATGGCGTGCATCTCAAGGCAGGATGGTAACTTTGTATATCCTTGTTGCTGTGTCACACATGATGATGGGAAGGCTTT	184	EU660588	10045	potyvirus	Watermelon mosaic virus isolate C06-666, complete genome.	1	184	2186	2369	170/184(92%)	1e-67	1
CONTIG839	CAAACGGGCAAAGAGAGTTGGCAATTGGATCGCTCATTGTACCATTAGATTTTGAACGTGCACGCATGGCATTGCAAGGTAAAAGTATAGCAAGGGAACCAATTACAATGGCGTGCATCTCAAGGCAGGATGGTAACTTTGTATATCCTTGTTGCTGTGTCACACATGATGATGGGAAGGCTTT	184	EU660584	10045	potyvirus	Watermelon mosaic virus isolate IR02-54, complete genome.	1	184	2186	2369	170/184(92%)	1e-67	1
CONTIG839	CAAACGGGCAAAGAGAGTTGGCAATTGGATCGCTCATTGTACCATTAGATTTTGAACGTGCACGCATGGCATTGCAAGGTAAAAGTATAGCAAGGGAACCAATTACAATGGCGTGCATCTCAAGGCAGGATGGTAACTTTGTATATCCTTGTTGCTGTGTCACACATGATGATGGGAAGGCTTT	184	EU660586	10051	potyvirus	Watermelon mosaic virus isolate FBR04-37, complete genome.	1	184	2186	2369	169/184(91%)	4e-65	1
CONTIG839	CAAACGGGCAAAGAGAGTTGGCAATTGGATCGCTCATTGTACCATTAGATTTTGAACGTGCACGCATGGCATTGCAAGGTAAAAGTATAGCAAGGGAACCAATTACAATGGCGTGCATCTCAAGGCAGGATGGTAACTTTGTATATCCTTGTTGCTGTGTCACACATGATGATGGGAAGGCTTT	184	KM597070	10030	potyvirus	Watermelon mosaic virus isolate RKG, complete genome.	12	181	2181	2350	158/170(92%)	5e-64	1
CONTIG839	CAAACGGGCAAAGAGAGTTGGCAATTGGATCGCTCATTGTACCATTAGATTTTGAACGTGCACGCATGGCATTGCAAGGTAAAAGTATAGCAAGGGAACCAATTACAATGGCGTGCATCTCAAGGCAGGATGGTAACTTTGTATATCCTTGTTGCTGTGTCACACATGATGATGGGAAGGCTTT	184	JF273467	10032	potyvirus	Watermelon mosaic virus isolate Cg09-640, complete genome.	12	181	2182	2351	158/170(92%)	5e-64	1
CONTIG839	CAAACGGGCAAAGAGAGTTGGCAATTGGATCGCTCATTGTACCATTAGATTTTGAACGTGCACGCATGGCATTGCAAGGTAAAAGTATAGCAAGGGAACCAATTACAATGGCGTGCATCTCAAGGCAGGATGGTAACTTTGTATATCCTTGTTGCTGTGTCACACATGATGATGGGAAGGCTTT	184	HQ384216	10057	potyvirus	Watermelon mosaic virus strain Dendrobium, complete genome.	12	181	2197	2366	158/170(92%)	5e-64	1
CONTIG839	CAAACGGGCAAAGAGAGTTGGCAATTGGATCGCTCATTGTACCATTAGATTTTGAACGTGCACGCATGGCATTGCAAGGTAAAAGTATAGCAAGGGAACCAATTACAATGGCGTGCATCTCAAGGCAGGATGGTAACTTTGTATATCCTTGTTGCTGTGTCACACATGATGATGGGAAGGCTTT	184	JF273469	10047	potyvirus	Watermelon mosaic virus isolate C04-106, complete genome.	1	181	2186	2366	166/181(91%)	2e-63	1
CONTIG839	CAAACGGGCAAAGAGAGTTGGCAATTGGATCGCTCATTGTACCATTAGATTTTGAACGTGCACGCATGGCATTGCAAGGTAAAAGTATAGCAAGGGAACCAATTACAATGGCGTGCATCTCAAGGCAGGATGGTAACTTTGTATATCCTTGTTGCTGTGTCACACATGATGATGGGAAGGCTTT	184	EU660580	10045	potyvirus	Watermelon mosaic virus isolate CHI87-620, complete genome.	1	181	2186	2366	164/181(90%)	1e-58	1
CONTIG851	TGTTGTGAAATCGATGGTACCATTCCAGTAGTTGTGTCGTCCGAGACTTCTAGCCCAGGTGGTCTTTCCGCGAGTTGGTCCGCAGATGTAGAGACTGGGGTGTCTG	106	KC172655	2573	mastrevirus	Chickpea chlorotic dwarf virus isolate A Q2510, complete genome.	2	106	1473	1580	102/108(94%)	2e-40	1
CONTIG851	TGTTGTGAAATCGATGGTACCATTCCAGTAGTTGTGTCGTCCGAGACTTCTAGCCCAGGTGGTCTTTCCGCGAGTTGGTCCGCAGATGTAGAGACTGGGGTGTCTG	106	HE610413	2577	mastrevirus	Chickpea chlorotic dwarf Pakistan virus av1 gene for coat protein, isolated from Xanthium Strumarium.	5	100	1600	1698	92/99(92%)	1e-32	1
CONTIG853	AAATGGGCAATGTCGAGATTACCACAACAGGCACAGAAGGAAAACCACACTTTATAGTTGCAACAAACATCATTGAAAATGGAGTGACACTGGACATAGACTGTGTGATTGACTTTGGACTTAAGGTTGTGGCAGTTTTGGATACAGATAATCGATGCGTTCGTTATAATA	171	KP100058	10040	potyvirus	Watermelon mosaic virus isolate SangJu6-1, complete genome.	3	171	4870	5038	163/169(96%)	1e-77	1
CONTIG853	AAATGGGCAATGTCGAGATTACCACAACAGGCACAGAAGGAAAACCACACTTTATAGTTGCAACAAACATCATTGAAAATGGAGTGACACTGGACATAGACTGTGTGATTGACTTTGGACTTAAGGTTGTGGCAGTTTTGGATACAGATAATCGATGCGTTCGTTATAATA	171	JX079685	10046	potyvirus	Watermelon mosaic virus strain WMV-ShanXi, complete genome.	3	160	4882	5039	153/158(96%)	1e-73	1
CONTIG853	AAATGGGCAATGTCGAGATTACCACAACAGGCACAGAAGGAAAACCACACTTTATAGTTGCAACAAACATCATTGAAAATGGAGTGACACTGGACATAGACTGTGTGATTGACTTTGGACTTAAGGTTGTGGCAGTTTTGGATACAGATAATCGATGCGTTCGTTATAATA	171	EU660583	10050	potyvirus	Watermelon mosaic virus isolate FMF03-141, complete genome.	3	171	4885	5053	161/170(94%)	1e-70	1
CONTIG853	AAATGGGCAATGTCGAGATTACCACAACAGGCACAGAAGGAAAACCACACTTTATAGTTGCAACAAACATCATTGAAAATGGAGTGACACTGGACATAGACTGTGTGATTGACTTTGGACTTAAGGTTGTGGCAGTTTTGGATACAGATAATCGATGCGTTCGTTATAATA	171	HQ384216	10057	potyvirus	Watermelon mosaic virus strain Dendrobium, complete genome.	3	171	4885	5053	160/169(94%)	1e-70	1
CONTIG853	AAATGGGCAATGTCGAGATTACCACAACAGGCACAGAAGGAAAACCACACTTTATAGTTGCAACAAACATCATTGAAAATGGAGTGACACTGGACATAGACTGTGTGATTGACTTTGGACTTAAGGTTGTGGCAGTTTTGGATACAGATAATCGATGCGTTCGTTATAATA	171	AB369278	10037	potyvirus	Watermelon mosaic virus genomic RNA, complete genome, strain: Watermelon.	3	160	4882	5039	151/158(95%)	9e-69	1
CONTIG853	AAATGGGCAATGTCGAGATTACCACAACAGGCACAGAAGGAAAACCACACTTTATAGTTGCAACAAACATCATTGAAAATGGAGTGACACTGGACATAGACTGTGTGATTGACTTTGGACTTAAGGTTGTGGCAGTTTTGGATACAGATAATCGATGCGTTCGTTATAATA	171	JF273467	10032	potyvirus	Watermelon mosaic virus isolate Cg09-640, complete genome.	3	171	4870	5038	159/169(94%)	3e-68	1
CONTIG853	AAATGGGCAATGTCGAGATTACCACAACAGGCACAGAAGGAAAACCACACTTTATAGTTGCAACAAACATCATTGAAAATGGAGTGACACTGGACATAGACTGTGTGATTGACTTTGGACTTAAGGTTGTGGCAGTTTTGGATACAGATAATCGATGCGTTCGTTATAATA	171	EU660584	10045	potyvirus	Watermelon mosaic virus isolate IR02-54, complete genome.	15	171	4897	5053	150/157(95%)	3e-68	1
CONTIG853	AAATGGGCAATGTCGAGATTACCACAACAGGCACAGAAGGAAAACCACACTTTATAGTTGCAACAAACATCATTGAAAATGGAGTGACACTGGACATAGACTGTGTGATTGACTTTGGACTTAAGGTTGTGGCAGTTTTGGATACAGATAATCGATGCGTTCGTTATAATA	171	EU660580	10045	potyvirus	Watermelon mosaic virus isolate CHI87-620, complete genome.	3	171	4885	5053	159/169(94%)	3e-68	1
CONTIG853	AAATGGGCAATGTCGAGATTACCACAACAGGCACAGAAGGAAAACCACACTTTATAGTTGCAACAAACATCATTGAAAATGGAGTGACACTGGACATAGACTGTGTGATTGACTTTGGACTTAAGGTTGTGGCAGTTTTGGATACAGATAATCGATGCGTTCGTTATAATA	171	JF273469	10047	potyvirus	Watermelon mosaic virus isolate C04-106, complete genome.	18	171	4900	5053	147/154(95%)	2e-66	1
CONTIG853	AAATGGGCAATGTCGAGATTACCACAACAGGCACAGAAGGAAAACCACACTTTATAGTTGCAACAAACATCATTGAAAATGGAGTGACACTGGACATAGACTGTGTGATTGACTTTGGACTTAAGGTTGTGGCAGTTTTGGATACAGATAATCGATGCGTTCGTTATAATA	171	KM597070	10030	potyvirus	Watermelon mosaic virus isolate RKG, complete genome.	3	171	4869	5037	158/169(93%)	8e-66	1
CONTIG853	AAATGGGCAATGTCGAGATTACCACAACAGGCACAGAAGGAAAACCACACTTTATAGTTGCAACAAACATCATTGAAAATGGAGTGACACTGGACATAGACTGTGTGATTGACTTTGGACTTAAGGTTGTGGCAGTTTTGGATACAGATAATCGATGCGTTCGTTATAATA	171	EU660588	10045	potyvirus	Watermelon mosaic virus isolate C06-666, complete genome.	15	171	4897	5053	149/157(94%)	8e-66	1
CONTIG853	AAATGGGCAATGTCGAGATTACCACAACAGGCACAGAAGGAAAACCACACTTTATAGTTGCAACAAACATCATTGAAAATGGAGTGACACTGGACATAGACTGTGTGATTGACTTTGGACTTAAGGTTGTGGCAGTTTTGGATACAGATAATCGATGCGTTCGTTATAATA	171	EU660585	10051	potyvirus	Watermelon mosaic virus isolate C05-270, complete genome.	3	171	4885	5053	158/169(93%)	8e-66	1
CONTIG853	AAATGGGCAATGTCGAGATTACCACAACAGGCACAGAAGGAAAACCACACTTTATAGTTGCAACAAACATCATTGAAAATGGAGTGACACTGGACATAGACTGTGTGATTGACTTTGGACTTAAGGTTGTGGCAGTTTTGGATACAGATAATCGATGCGTTCGTTATAATA	171	EU660586	10051	potyvirus	Watermelon mosaic virus isolate FBR04-37, complete genome.	3	160	4885	5042	149/158(94%)	5e-64	1
CONTIG867	ACAATTTTCAAAAAGTTCAGAGGGAACAATAGCGGGCAGCCATCTACAGTTGTTGACAATA	61	EU660585	10051	potyvirus	Watermelon mosaic virus isolate C05-270, complete genome.	1	61	8290	8350	61/61(100%)	4e-28	1
CONTIG867	ACAATTTTCAAAAAGTTCAGAGGGAACAATAGCGGGCAGCCATCTACAGTTGTTGACAATA	61	EU660580	10045	potyvirus	Watermelon mosaic virus isolate CHI87-620, complete genome.	1	61	8290	8350	59/61(96%)	2e-23	1
CONTIG867	ACAATTTTCAAAAAGTTCAGAGGGAACAATAGCGGGCAGCCATCTACAGTTGTTGACAATA	61	KP100058	10040	potyvirus	Watermelon mosaic virus isolate SangJu6-1, complete genome.	1	61	8275	8335	58/61(95%)	5e-21	1
CONTIG871	CATCGGTGCATGAAAAAATCTATGTGGATCGTTTAAAGCAGGAATGGCGCGC	52	JF273467	10032	potyvirus	Watermelon mosaic virus isolate Cg09-640, complete genome.	7	52	3269	3314	46/46(100%)	3e-19	1
CONTIG871	CATCGGTGCATGAAAAAATCTATGTGGATCGTTTAAAGCAGGAATGGCGCGC	52	EU660583	10050	potyvirus	Watermelon mosaic virus isolate FMF03-141, complete genome.	7	52	3284	3329	46/46(100%)	3e-19	1
CONTIG871	CATCGGTGCATGAAAAAATCTATGTGGATCGTTTAAAGCAGGAATGGCGCGC	52	KM597070	10030	potyvirus	Watermelon mosaic virus isolate RKG, complete genome.	7	52	3268	3313	44/46(95%)	2e-14	1
CONTIG871	CATCGGTGCATGAAAAAATCTATGTGGATCGTTTAAAGCAGGAATGGCGCGC	52	AB369278	10037	potyvirus	Watermelon mosaic virus genomic RNA, complete genome, strain: Watermelon.	7	52	3281	3326	44/46(95%)	2e-14	1
CONTIG871	CATCGGTGCATGAAAAAATCTATGTGGATCGTTTAAAGCAGGAATGGCGCGC	52	KP100058	10040	potyvirus	Watermelon mosaic virus isolate SangJu6-1, complete genome.	7	52	3269	3314	44/46(95%)	2e-14	1
CONTIG871	CATCGGTGCATGAAAAAATCTATGTGGATCGTTTAAAGCAGGAATGGCGCGC	52	EU660580	10045	potyvirus	Watermelon mosaic virus isolate CHI87-620, complete genome.	7	52	3284	3329	44/46(95%)	2e-14	1
CONTIG871	CATCGGTGCATGAAAAAATCTATGTGGATCGTTTAAAGCAGGAATGGCGCGC	52	EU660585	10051	potyvirus	Watermelon mosaic virus isolate C05-270, complete genome.	7	52	3284	3329	44/46(95%)	2e-14	1
CONTIG871	CATCGGTGCATGAAAAAATCTATGTGGATCGTTTAAAGCAGGAATGGCGCGC	52	HQ384216	10057	potyvirus	Watermelon mosaic virus strain Dendrobium, complete genome.	7	52	3284	3329	44/46(95%)	2e-14	1
CONTIG871	CATCGGTGCATGAAAAAATCTATGTGGATCGTTTAAAGCAGGAATGGCGCGC	52	EU660584	10045	potyvirus	Watermelon mosaic virus isolate IR02-54, complete genome.	8	48	3285	3325	40/41(97%)	6e-14	1
CONTIG871	CATCGGTGCATGAAAAAATCTATGTGGATCGTTTAAAGCAGGAATGGCGCGC	52	JX079685	10046	potyvirus	Watermelon mosaic virus strain WMV-ShanXi, complete genome.	8	48	3282	3322	40/41(97%)	6e-14	1
CONTIG871	CATCGGTGCATGAAAAAATCTATGTGGATCGTTTAAAGCAGGAATGGCGCGC	52	EU660588	10045	potyvirus	Watermelon mosaic virus isolate C06-666, complete genome.	9	48	3286	3325	39/40(97%)	3e-13	1
CONTIG884	GTTCTTTAGCACGATGGGTGAGGAAGTTAAAGTGCAAAGTCTAGATGAGATCCAGAACATTGATGAAGACAAA	73	JF273467	10032	potyvirus	Watermelon mosaic virus isolate Cg09-640, complete genome.	1	73	3981	4053	70/73(95%)	5e-28	1
CONTIG884	GTTCTTTAGCACGATGGGTGAGGAAGTTAAAGTGCAAAGTCTAGATGAGATCCAGAACATTGATGAAGACAAA	73	EU660583	10050	potyvirus	Watermelon mosaic virus isolate FMF03-141, complete genome.	1	73	3996	4068	70/73(95%)	5e-28	1
CONTIG884	GTTCTTTAGCACGATGGGTGAGGAAGTTAAAGTGCAAAGTCTAGATGAGATCCAGAACATTGATGAAGACAAA	73	KP100058	10040	potyvirus	Watermelon mosaic virus isolate SangJu6-1, complete genome.	1	73	3981	4053	68/73(93%)	3e-23	1
CONTIG884	GTTCTTTAGCACGATGGGTGAGGAAGTTAAAGTGCAAAGTCTAGATGAGATCCAGAACATTGATGAAGACAAA	73	EU660586	10051	potyvirus	Watermelon mosaic virus isolate FBR04-37, complete genome.	1	69	3996	4064	65/69(94%)	3e-23	1
CONTIG884	GTTCTTTAGCACGATGGGTGAGGAAGTTAAAGTGCAAAGTCTAGATGAGATCCAGAACATTGATGAAGACAAA	73	HQ384216	10057	potyvirus	Watermelon mosaic virus strain Dendrobium, complete genome.	1	73	3996	4068	68/73(93%)	3e-23	1
CONTIG884	GTTCTTTAGCACGATGGGTGAGGAAGTTAAAGTGCAAAGTCTAGATGAGATCCAGAACATTGATGAAGACAAA	73	KM597070	10030	potyvirus	Watermelon mosaic virus isolate RKG, complete genome.	1	69	3980	4048	64/69(92%)	7e-21	1
CONTIG884	GTTCTTTAGCACGATGGGTGAGGAAGTTAAAGTGCAAAGTCTAGATGAGATCCAGAACATTGATGAAGACAAA	73	EU660588	10045	potyvirus	Watermelon mosaic virus isolate C06-666, complete genome.	1	69	3996	4064	64/69(92%)	7e-21	1
CONTIG884	GTTCTTTAGCACGATGGGTGAGGAAGTTAAAGTGCAAAGTCTAGATGAGATCCAGAACATTGATGAAGACAAA	73	EU660584	10045	potyvirus	Watermelon mosaic virus isolate IR02-54, complete genome.	1	69	3996	4064	63/69(91%)	2e-18	1
CONTIG884	GTTCTTTAGCACGATGGGTGAGGAAGTTAAAGTGCAAAGTCTAGATGAGATCCAGAACATTGATGAAGACAAA	73	EU660580	10045	potyvirus	Watermelon mosaic virus isolate CHI87-620, complete genome.	1	69	3996	4064	63/69(91%)	2e-18	1
CONTIG884	GTTCTTTAGCACGATGGGTGAGGAAGTTAAAGTGCAAAGTCTAGATGAGATCCAGAACATTGATGAAGACAAA	73	JX079685	10046	potyvirus	Watermelon mosaic virus strain WMV-ShanXi, complete genome.	1	63	3993	4055	58/63(92%)	3e-17	1
CONTIG884	GTTCTTTAGCACGATGGGTGAGGAAGTTAAAGTGCAAAGTCTAGATGAGATCCAGAACATTGATGAAGACAAA	73	AB369278	10037	potyvirus	Watermelon mosaic virus genomic RNA, complete genome, strain: Watermelon.	1	66	3993	4058	60/66(90%)	1e-16	1
CONTIG944	CTGGCACAGTGAATCAGCTTATCCAGTTCGCGTCAAATGATCTGC	45	JF273469	10047	potyvirus	Watermelon mosaic virus isolate C04-106, complete genome.	1	45	2762	2806	43/45(95%)	5e-14	1
CONTIG944	CTGGCACAGTGAATCAGCTTATCCAGTTCGCGTCAAATGATCTGC	45	KP100058	10040	potyvirus	Watermelon mosaic virus isolate SangJu6-1, complete genome.	1	45	2747	2791	42/45(93%)	1e-11	1
CONTIG944	CTGGCACAGTGAATCAGCTTATCCAGTTCGCGTCAAATGATCTGC	45	EU660583	10050	potyvirus	Watermelon mosaic virus isolate FMF03-141, complete genome.	1	45	2762	2806	42/45(93%)	1e-11	1
CONTIG944	CTGGCACAGTGAATCAGCTTATCCAGTTCGCGTCAAATGATCTGC	45	HQ384216	10057	potyvirus	Watermelon mosaic virus strain Dendrobium, complete genome.	1	45	2762	2806	42/45(93%)	1e-11	1
CONTIG944	CTGGCACAGTGAATCAGCTTATCCAGTTCGCGTCAAATGATCTGC	45	KM597070	10030	potyvirus	Watermelon mosaic virus isolate RKG, complete genome.	1	41	2746	2786	38/41(92%)	3e-09	1
CONTIG944	CTGGCACAGTGAATCAGCTTATCCAGTTCGCGTCAAATGATCTGC	45	EU660580	10045	potyvirus	Watermelon mosaic virus isolate CHI87-620, complete genome.	1	41	2762	2802	38/41(92%)	3e-09	1
CONTIG953	GCAAGGCATTGTGAGCACAGTTAAAAAGGATAAAGCGTTCGTACACATGCACAAGAGAATTGAGGATGAGCAAGCTGTGGTGCATTTGTATGAGATGTGTGAGAAGATAGAAAATAAGCATCCAAGTGTTGAGGAATTCCTAAATCATGTTAAGAAGGTTAGGCCTGAGTTGCTTCCTGTAGCAAAGAGCATGACAGGACAATCGGAAGATGTCTCTGCGCAAGCTAAGACAGCCACGCAACTACAACTTGAGAAGATTGTCGCATTTATGGCTTTGCT	279	EU660583	10050	potyvirus	Watermelon mosaic virus isolate FMF03-141, complete genome.	2	276	3655	3929	257/276(93%)	1e-109	1
CONTIG953	GCAAGGCATTGTGAGCACAGTTAAAAAGGATAAAGCGTTCGTACACATGCACAAGAGAATTGAGGATGAGCAAGCTGTGGTGCATTTGTATGAGATGTGTGAGAAGATAGAAAATAAGCATCCAAGTGTTGAGGAATTCCTAAATCATGTTAAGAAGGTTAGGCCTGAGTTGCTTCCTGTAGCAAAGAGCATGACAGGACAATCGGAAGATGTCTCTGCGCAAGCTAAGACAGCCACGCAACTACAACTTGAGAAGATTGTCGCATTTATGGCTTTGCT	279	EU660585	10051	potyvirus	Watermelon mosaic virus isolate C05-270, complete genome.	2	276	3655	3929	257/276(93%)	1e-109	1
CONTIG953	GCAAGGCATTGTGAGCACAGTTAAAAAGGATAAAGCGTTCGTACACATGCACAAGAGAATTGAGGATGAGCAAGCTGTGGTGCATTTGTATGAGATGTGTGAGAAGATAGAAAATAAGCATCCAAGTGTTGAGGAATTCCTAAATCATGTTAAGAAGGTTAGGCCTGAGTTGCTTCCTGTAGCAAAGAGCATGACAGGACAATCGGAAGATGTCTCTGCGCAAGCTAAGACAGCCACGCAACTACAACTTGAGAAGATTGTCGCATTTATGGCTTTGCT	279	EU660586	10051	potyvirus	Watermelon mosaic virus isolate FBR04-37, complete genome.	1	276	3654	3929	256/276(92%)	1e-108	1
CONTIG953	GCAAGGCATTGTGAGCACAGTTAAAAAGGATAAAGCGTTCGTACACATGCACAAGAGAATTGAGGATGAGCAAGCTGTGGTGCATTTGTATGAGATGTGTGAGAAGATAGAAAATAAGCATCCAAGTGTTGAGGAATTCCTAAATCATGTTAAGAAGGTTAGGCCTGAGTTGCTTCCTGTAGCAAAGAGCATGACAGGACAATCGGAAGATGTCTCTGCGCAAGCTAAGACAGCCACGCAACTACAACTTGAGAAGATTGTCGCATTTATGGCTTTGCT	279	HQ384216	10057	potyvirus	Watermelon mosaic virus strain Dendrobium, complete genome.	2	276	3655	3929	256/276(92%)	1e-107	1
CONTIG953	GCAAGGCATTGTGAGCACAGTTAAAAAGGATAAAGCGTTCGTACACATGCACAAGAGAATTGAGGATGAGCAAGCTGTGGTGCATTTGTATGAGATGTGTGAGAAGATAGAAAATAAGCATCCAAGTGTTGAGGAATTCCTAAATCATGTTAAGAAGGTTAGGCCTGAGTTGCTTCCTGTAGCAAAGAGCATGACAGGACAATCGGAAGATGTCTCTGCGCAAGCTAAGACAGCCACGCAACTACAACTTGAGAAGATTGTCGCATTTATGGCTTTGCT	279	AB369278	10037	potyvirus	Watermelon mosaic virus genomic RNA, complete genome, strain: Watermelon.	1	276	3651	3926	255/277(92%)	1e-103	1
CONTIG953	GCAAGGCATTGTGAGCACAGTTAAAAAGGATAAAGCGTTCGTACACATGCACAAGAGAATTGAGGATGAGCAAGCTGTGGTGCATTTGTATGAGATGTGTGAGAAGATAGAAAATAAGCATCCAAGTGTTGAGGAATTCCTAAATCATGTTAAGAAGGTTAGGCCTGAGTTGCTTCCTGTAGCAAAGAGCATGACAGGACAATCGGAAGATGTCTCTGCGCAAGCTAAGACAGCCACGCAACTACAACTTGAGAAGATTGTCGCATTTATGGCTTTGCT	279	JF273467	10032	potyvirus	Watermelon mosaic virus isolate Cg09-640, complete genome.	2	276	3640	3914	254/276(92%)	1e-102	1
CONTIG953	GCAAGGCATTGTGAGCACAGTTAAAAAGGATAAAGCGTTCGTACACATGCACAAGAGAATTGAGGATGAGCAAGCTGTGGTGCATTTGTATGAGATGTGTGAGAAGATAGAAAATAAGCATCCAAGTGTTGAGGAATTCCTAAATCATGTTAAGAAGGTTAGGCCTGAGTTGCTTCCTGTAGCAAAGAGCATGACAGGACAATCGGAAGATGTCTCTGCGCAAGCTAAGACAGCCACGCAACTACAACTTGAGAAGATTGTCGCATTTATGGCTTTGCT	279	EU660588	10045	potyvirus	Watermelon mosaic virus isolate C06-666, complete genome.	1	273	3654	3926	251/274(91%)	5e-99	1
CONTIG953	GCAAGGCATTGTGAGCACAGTTAAAAAGGATAAAGCGTTCGTACACATGCACAAGAGAATTGAGGATGAGCAAGCTGTGGTGCATTTGTATGAGATGTGTGAGAAGATAGAAAATAAGCATCCAAGTGTTGAGGAATTCCTAAATCATGTTAAGAAGGTTAGGCCTGAGTTGCTTCCTGTAGCAAAGAGCATGACAGGACAATCGGAAGATGTCTCTGCGCAAGCTAAGACAGCCACGCAACTACAACTTGAGAAGATTGTCGCATTTATGGCTTTGCT	279	KP100058	10040	potyvirus	Watermelon mosaic virus isolate SangJu6-1, complete genome.	2	273	3640	3911	250/273(91%)	2e-98	1
CONTIG953	GCAAGGCATTGTGAGCACAGTTAAAAAGGATAAAGCGTTCGTACACATGCACAAGAGAATTGAGGATGAGCAAGCTGTGGTGCATTTGTATGAGATGTGTGAGAAGATAGAAAATAAGCATCCAAGTGTTGAGGAATTCCTAAATCATGTTAAGAAGGTTAGGCCTGAGTTGCTTCCTGTAGCAAAGAGCATGACAGGACAATCGGAAGATGTCTCTGCGCAAGCTAAGACAGCCACGCAACTACAACTTGAGAAGATTGTCGCATTTATGGCTTTGCT	279	KM597070	10030	potyvirus	Watermelon mosaic virus isolate RKG, complete genome.	2	276	3639	3913	252/276(91%)	8e-98	1
CONTIG953	GCAAGGCATTGTGAGCACAGTTAAAAAGGATAAAGCGTTCGTACACATGCACAAGAGAATTGAGGATGAGCAAGCTGTGGTGCATTTGTATGAGATGTGTGAGAAGATAGAAAATAAGCATCCAAGTGTTGAGGAATTCCTAAATCATGTTAAGAAGGTTAGGCCTGAGTTGCTTCCTGTAGCAAAGAGCATGACAGGACAATCGGAAGATGTCTCTGCGCAAGCTAAGACAGCCACGCAACTACAACTTGAGAAGATTGTCGCATTTATGGCTTTGCT	279	EU660580	10045	potyvirus	Watermelon mosaic virus isolate CHI87-620, complete genome.	2	276	3655	3929	252/276(91%)	8e-98	1
CONTIG953	GCAAGGCATTGTGAGCACAGTTAAAAAGGATAAAGCGTTCGTACACATGCACAAGAGAATTGAGGATGAGCAAGCTGTGGTGCATTTGTATGAGATGTGTGAGAAGATAGAAAATAAGCATCCAAGTGTTGAGGAATTCCTAAATCATGTTAAGAAGGTTAGGCCTGAGTTGCTTCCTGTAGCAAAGAGCATGACAGGACAATCGGAAGATGTCTCTGCGCAAGCTAAGACAGCCACGCAACTACAACTTGAGAAGATTGTCGCATTTATGGCTTTGCT	279	EU660584	10045	potyvirus	Watermelon mosaic virus isolate IR02-54, complete genome.	1	276	3654	3929	252/277(90%)	5e-96	1
CONTIG953	GCAAGGCATTGTGAGCACAGTTAAAAAGGATAAAGCGTTCGTACACATGCACAAGAGAATTGAGGATGAGCAAGCTGTGGTGCATTTGTATGAGATGTGTGAGAAGATAGAAAATAAGCATCCAAGTGTTGAGGAATTCCTAAATCATGTTAAGAAGGTTAGGCCTGAGTTGCTTCCTGTAGCAAAGAGCATGACAGGACAATCGGAAGATGTCTCTGCGCAAGCTAAGACAGCCACGCAACTACAACTTGAGAAGATTGTCGCATTTATGGCTTTGCT	279	JF273469	10047	potyvirus	Watermelon mosaic virus isolate C04-106, complete genome.	2	276	3655	3929	251/276(90%)	2e-95	1
CONTIG953	GCAAGGCATTGTGAGCACAGTTAAAAAGGATAAAGCGTTCGTACACATGCACAAGAGAATTGAGGATGAGCAAGCTGTGGTGCATTTGTATGAGATGTGTGAGAAGATAGAAAATAAGCATCCAAGTGTTGAGGAATTCCTAAATCATGTTAAGAAGGTTAGGCCTGAGTTGCTTCCTGTAGCAAAGAGCATGACAGGACAATCGGAAGATGTCTCTGCGCAAGCTAAGACAGCCACGCAACTACAACTTGAGAAGATTGTCGCATTTATGGCTTTGCT	279	JX079685	10046	potyvirus	Watermelon mosaic virus strain WMV-ShanXi, complete genome.	1	276	3651	3926	249/276(90%)	3e-91	1
CONTIG964	AAGGATAAAGCGTTCGTGCACATGCACAAGAGAATTGAGGATGAGCAAGCTGTGGTGCATTTGTATGAGATGTGTGAAAAGATAGGGAATAAGCATCCAAGTGTTGAGGAATTCCTAAATCATGTGAAGAAGGTCAGGCCTGAATTGCTTCCCGTAGCAAAGAGCATGACAGGACAGTCGGAAGATGTCTCTGCGCAAGCTAAGACAGCCACGCAACTACAACTCGAAAAGATTGTTGCATTT	243	HQ384216	10057	potyvirus	Watermelon mosaic virus strain Dendrobium, complete genome.	7	243	3685	3921	221/237(93%)	3e-94	1
CONTIG964	AAGGATAAAGCGTTCGTGCACATGCACAAGAGAATTGAGGATGAGCAAGCTGTGGTGCATTTGTATGAGATGTGTGAAAAGATAGGGAATAAGCATCCAAGTGTTGAGGAATTCCTAAATCATGTGAAGAAGGTCAGGCCTGAATTGCTTCCCGTAGCAAAGAGCATGACAGGACAGTCGGAAGATGTCTCTGCGCAAGCTAAGACAGCCACGCAACTACAACTCGAAAAGATTGTTGCATTT	243	JX079685	10046	potyvirus	Watermelon mosaic virus strain WMV-ShanXi, complete genome.	3	242	3678	3917	224/241(92%)	1e-93	1
CONTIG964	AAGGATAAAGCGTTCGTGCACATGCACAAGAGAATTGAGGATGAGCAAGCTGTGGTGCATTTGTATGAGATGTGTGAAAAGATAGGGAATAAGCATCCAAGTGTTGAGGAATTCCTAAATCATGTGAAGAAGGTCAGGCCTGAATTGCTTCCCGTAGCAAAGAGCATGACAGGACAGTCGGAAGATGTCTCTGCGCAAGCTAAGACAGCCACGCAACTACAACTCGAAAAGATTGTTGCATTT	243	EU660585	10051	potyvirus	Watermelon mosaic virus isolate C05-270, complete genome.	7	243	3685	3921	220/237(92%)	7e-92	1
CONTIG964	AAGGATAAAGCGTTCGTGCACATGCACAAGAGAATTGAGGATGAGCAAGCTGTGGTGCATTTGTATGAGATGTGTGAAAAGATAGGGAATAAGCATCCAAGTGTTGAGGAATTCCTAAATCATGTGAAGAAGGTCAGGCCTGAATTGCTTCCCGTAGCAAAGAGCATGACAGGACAGTCGGAAGATGTCTCTGCGCAAGCTAAGACAGCCACGCAACTACAACTCGAAAAGATTGTTGCATTT	243	KP100058	10040	potyvirus	Watermelon mosaic virus isolate SangJu6-1, complete genome.	7	243	3670	3906	217/237(91%)	1e-84	1
CONTIG964	AAGGATAAAGCGTTCGTGCACATGCACAAGAGAATTGAGGATGAGCAAGCTGTGGTGCATTTGTATGAGATGTGTGAAAAGATAGGGAATAAGCATCCAAGTGTTGAGGAATTCCTAAATCATGTGAAGAAGGTCAGGCCTGAATTGCTTCCCGTAGCAAAGAGCATGACAGGACAGTCGGAAGATGTCTCTGCGCAAGCTAAGACAGCCACGCAACTACAACTCGAAAAGATTGTTGCATTT	243	EU660583	10050	potyvirus	Watermelon mosaic virus isolate FMF03-141, complete genome.	7	243	3685	3921	216/237(91%)	2e-82	1
CONTIG964	AAGGATAAAGCGTTCGTGCACATGCACAAGAGAATTGAGGATGAGCAAGCTGTGGTGCATTTGTATGAGATGTGTGAAAAGATAGGGAATAAGCATCCAAGTGTTGAGGAATTCCTAAATCATGTGAAGAAGGTCAGGCCTGAATTGCTTCCCGTAGCAAAGAGCATGACAGGACAGTCGGAAGATGTCTCTGCGCAAGCTAAGACAGCCACGCAACTACAACTCGAAAAGATTGTTGCATTT	243	EU660580	10045	potyvirus	Watermelon mosaic virus isolate CHI87-620, complete genome.	4	242	3682	3920	217/239(90%)	4e-81	1
CONTIG964	AAGGATAAAGCGTTCGTGCACATGCACAAGAGAATTGAGGATGAGCAAGCTGTGGTGCATTTGTATGAGATGTGTGAAAAGATAGGGAATAAGCATCCAAGTGTTGAGGAATTCCTAAATCATGTGAAGAAGGTCAGGCCTGAATTGCTTCCCGTAGCAAAGAGCATGACAGGACAGTCGGAAGATGTCTCTGCGCAAGCTAAGACAGCCACGCAACTACAACTCGAAAAGATTGTTGCATTT	243	JF273467	10032	potyvirus	Watermelon mosaic virus isolate Cg09-640, complete genome.	10	243	3673	3906	213/234(91%)	1e-80	1
CONTIG964	AAGGATAAAGCGTTCGTGCACATGCACAAGAGAATTGAGGATGAGCAAGCTGTGGTGCATTTGTATGAGATGTGTGAAAAGATAGGGAATAAGCATCCAAGTGTTGAGGAATTCCTAAATCATGTGAAGAAGGTCAGGCCTGAATTGCTTCCCGTAGCAAAGAGCATGACAGGACAGTCGGAAGATGTCTCTGCGCAAGCTAAGACAGCCACGCAACTACAACTCGAAAAGATTGTTGCATTT	243	AB369278	10037	potyvirus	Watermelon mosaic virus genomic RNA, complete genome, strain: Watermelon.	3	243	3678	3918	219/242(90%)	6e-80	1
CONTIG964	AAGGATAAAGCGTTCGTGCACATGCACAAGAGAATTGAGGATGAGCAAGCTGTGGTGCATTTGTATGAGATGTGTGAAAAGATAGGGAATAAGCATCCAAGTGTTGAGGAATTCCTAAATCATGTGAAGAAGGTCAGGCCTGAATTGCTTCCCGTAGCAAAGAGCATGACAGGACAGTCGGAAGATGTCTCTGCGCAAGCTAAGACAGCCACGCAACTACAACTCGAAAAGATTGTTGCATTT	243	KM597070	10030	potyvirus	Watermelon mosaic virus isolate RKG, complete genome.	4	243	3666	3905	217/240(90%)	2e-79	1
CONTIG964	AAGGATAAAGCGTTCGTGCACATGCACAAGAGAATTGAGGATGAGCAAGCTGTGGTGCATTTGTATGAGATGTGTGAAAAGATAGGGAATAAGCATCCAAGTGTTGAGGAATTCCTAAATCATGTGAAGAAGGTCAGGCCTGAATTGCTTCCCGTAGCAAAGAGCATGACAGGACAGTCGGAAGATGTCTCTGCGCAAGCTAAGACAGCCACGCAACTACAACTCGAAAAGATTGTTGCATTT	243	JF273469	10047	potyvirus	Watermelon mosaic virus isolate C04-106, complete genome.	4	243	3682	3921	216/240(90%)	5e-77	1
CONTIG964	AAGGATAAAGCGTTCGTGCACATGCACAAGAGAATTGAGGATGAGCAAGCTGTGGTGCATTTGTATGAGATGTGTGAAAAGATAGGGAATAAGCATCCAAGTGTTGAGGAATTCCTAAATCATGTGAAGAAGGTCAGGCCTGAATTGCTTCCCGTAGCAAAGAGCATGACAGGACAGTCGGAAGATGTCTCTGCGCAAGCTAAGACAGCCACGCAACTACAACTCGAAAAGATTGTTGCATTT	243	EU660586	10051	potyvirus	Watermelon mosaic virus isolate FBR04-37, complete genome.	1	243	3679	3921	219/245(89%)	5e-74	1
CONTIG964	AAGGATAAAGCGTTCGTGCACATGCACAAGAGAATTGAGGATGAGCAAGCTGTGGTGCATTTGTATGAGATGTGTGAAAAGATAGGGAATAAGCATCCAAGTGTTGAGGAATTCCTAAATCATGTGAAGAAGGTCAGGCCTGAATTGCTTCCCGTAGCAAAGAGCATGACAGGACAGTCGGAAGATGTCTCTGCGCAAGCTAAGACAGCCACGCAACTACAACTCGAAAAGATTGTTGCATTT	243	EU660584	10045	potyvirus	Watermelon mosaic virus isolate IR02-54, complete genome.	7	243	3685	3921	211/238(88%)	5e-68	1
CONTIG984	CGAGTCAGTGTCTCTGCAATCAGGAAAAGAAACAGTGGAAAATTTGGATGCAGGAAAGGATTCGAAGAAAGACACCAGTGGCAAAGG	87	AB369278	10037	potyvirus	Watermelon mosaic virus genomic RNA, complete genome, strain: Watermelon.	2	87	8923	9008	86/86(100%)	7e-43	1
CONTIG1008	TACGATCTGTTAACATTAACAACAACACAAATGGCTACAAT	41	EU660584	10045	potyvirus	Watermelon mosaic virus isolate IR02-54, complete genome.	1	41	103	143	37/41(90%)	6e-07	1
CONTIG1008	TACGATCTGTTAACATTAACAACAACACAAATGGCTACAAT	41	JF273469	10047	potyvirus	Watermelon mosaic virus isolate C04-106, complete genome.	1	41	103	143	37/41(90%)	6e-07	1
CONTIG1015	GTCATAGATTCCTTCGGATCTTTGACAGTTGGATATCATGTACTAAAAGCTGGCACAGTGAATCAACTTATTCAAT	76	JF273469	10047	potyvirus	Watermelon mosaic virus isolate C04-106, complete genome.	4	74	2716	2786	66/71(92%)	5e-22	1
CONTIG1015	GTCATAGATTCCTTCGGATCTTTGACAGTTGGATATCATGTACTAAAAGCTGGCACAGTGAATCAACTTATTCAAT	76	EU660584	10045	potyvirus	Watermelon mosaic virus isolate IR02-54, complete genome.	4	76	2716	2788	68/74(91%)	7e-21	1
CONTIG1015	GTCATAGATTCCTTCGGATCTTTGACAGTTGGATATCATGTACTAAAAGCTGGCACAGTGAATCAACTTATTCAAT	76	EU660586	10051	potyvirus	Watermelon mosaic virus isolate FBR04-37, complete genome.	1	76	2713	2788	69/76(90%)	3e-20	1
CONTIG1015	GTCATAGATTCCTTCGGATCTTTGACAGTTGGATATCATGTACTAAAAGCTGGCACAGTGAATCAACTTATTCAAT	76	EU660588	10045	potyvirus	Watermelon mosaic virus isolate C06-666, complete genome.	4	76	2716	2788	67/74(90%)	2e-18	1
CONTIG1015	GTCATAGATTCCTTCGGATCTTTGACAGTTGGATATCATGTACTAAAAGCTGGCACAGTGAATCAACTTATTCAAT	76	KM597070	10030	potyvirus	Watermelon mosaic virus isolate RKG, complete genome.	4	74	2700	2770	64/71(90%)	3e-17	1
CONTIG1015	GTCATAGATTCCTTCGGATCTTTGACAGTTGGATATCATGTACTAAAAGCTGGCACAGTGAATCAACTTATTCAAT	76	AB369278	10037	potyvirus	Watermelon mosaic virus genomic RNA, complete genome, strain: Watermelon.	4	74	2713	2783	65/72(90%)	3e-17	1
CONTIG1015	GTCATAGATTCCTTCGGATCTTTGACAGTTGGATATCATGTACTAAAAGCTGGCACAGTGAATCAACTTATTCAAT	76	EU660580	10045	potyvirus	Watermelon mosaic virus isolate CHI87-620, complete genome.	4	74	2716	2786	64/71(90%)	3e-17	1
CONTIG1015	GTCATAGATTCCTTCGGATCTTTGACAGTTGGATATCATGTACTAAAAGCTGGCACAGTGAATCAACTTATTCAAT	76	EU660583	10050	potyvirus	Watermelon mosaic virus isolate FMF03-141, complete genome.	4	74	2716	2786	64/71(90%)	3e-17	1
CONTIG1019	CAACTCGAAAAGATTGTTGCATTTATGGCTTTGCTGACTATGTGCATTGA	50	KM597070	10030	potyvirus	Watermelon mosaic virus isolate RKG, complete genome.	1	50	3882	3931	45/50(90%)	9e-10	1
CONTIG1019	CAACTCGAAAAGATTGTTGCATTTATGGCTTTGCTGACTATGTGCATTGA	50	JF273467	10032	potyvirus	Watermelon mosaic virus isolate Cg09-640, complete genome.	1	50	3883	3932	45/50(90%)	9e-10	1
CONTIG1019	CAACTCGAAAAGATTGTTGCATTTATGGCTTTGCTGACTATGTGCATTGA	50	EU660584	10045	potyvirus	Watermelon mosaic virus isolate IR02-54, complete genome.	1	50	3898	3947	45/50(90%)	9e-10	1
CONTIG1019	CAACTCGAAAAGATTGTTGCATTTATGGCTTTGCTGACTATGTGCATTGA	50	EU660583	10050	potyvirus	Watermelon mosaic virus isolate FMF03-141, complete genome.	1	50	3898	3947	45/50(90%)	9e-10	1
CONTIG1019	CAACTCGAAAAGATTGTTGCATTTATGGCTTTGCTGACTATGTGCATTGA	50	EU660585	10051	potyvirus	Watermelon mosaic virus isolate C05-270, complete genome.	1	50	3898	3947	45/50(90%)	9e-10	1
CONTIG1019	CAACTCGAAAAGATTGTTGCATTTATGGCTTTGCTGACTATGTGCATTGA	50	HQ384216	10057	potyvirus	Watermelon mosaic virus strain Dendrobium, complete genome.	1	50	3898	3947	45/50(90%)	9e-10	1
CONTIG1019	CAACTCGAAAAGATTGTTGCATTTATGGCTTTGCTGACTATGTGCATTGA	50	AB369278	10037	potyvirus	Watermelon mosaic virus genomic RNA, complete genome, strain: Watermelon.	1	50	3895	3944	44/50(88%)	2e-07	1
CONTIG1019	CAACTCGAAAAGATTGTTGCATTTATGGCTTTGCTGACTATGTGCATTGA	50	KP100058	10040	potyvirus	Watermelon mosaic virus isolate SangJu6-1, complete genome.	1	50	3883	3932	44/50(88%)	2e-07	1
CONTIG1019	CAACTCGAAAAGATTGTTGCATTTATGGCTTTGCTGACTATGTGCATTGA	50	EU660588	10045	potyvirus	Watermelon mosaic virus isolate C06-666, complete genome.	1	50	3898	3947	44/50(88%)	2e-07	1
CONTIG1019	CAACTCGAAAAGATTGTTGCATTTATGGCTTTGCTGACTATGTGCATTGA	50	EU660580	10045	potyvirus	Watermelon mosaic virus isolate CHI87-620, complete genome.	1	50	3898	3947	44/50(88%)	2e-07	1
CONTIG1019	CAACTCGAAAAGATTGTTGCATTTATGGCTTTGCTGACTATGTGCATTGA	50	JX079685	10046	potyvirus	Watermelon mosaic virus strain WMV-ShanXi, complete genome.	1	50	3895	3944	44/50(88%)	2e-07	1
CONTIG1019	CAACTCGAAAAGATTGTTGCATTTATGGCTTTGCTGACTATGTGCATTGA	50	JF273469	10047	potyvirus	Watermelon mosaic virus isolate C04-106, complete genome.	1	50	3898	3947	44/50(88%)	2e-07	1
CONTIG1019	CAACTCGAAAAGATTGTTGCATTTATGGCTTTGCTGACTATGTGCATTGA	50	EU660586	10051	potyvirus	Watermelon mosaic virus isolate FBR04-37, complete genome.	13	50	3910	3947	35/38(92%)	2e-07	1
CONTIG1032	CCACAAATCCGTTCTCTATCAGCTGGTTGTTGGACGCTCGCCTTTCTATATATATAGTCAAGAGATCCTTTGCCGTTTTGTAAGAGTGTGCTGATTGAGGACAATCTTCTAAAACATCCATGAGCTTATGAGAAGTCCCTGCAATTATATCAAGCTGCTCGAGCAACAAGTCATTTGCTGCAATCTTTTTAGTGAGTTGCTCCATGATTATGAAA	215	EU660586	10051	potyvirus	Watermelon mosaic virus isolate FBR04-37, complete genome.	1	208	3052	3259	193/208(92%)	2e-79	-1
CONTIG1032	CCACAAATCCGTTCTCTATCAGCTGGTTGTTGGACGCTCGCCTTTCTATATATATAGTCAAGAGATCCTTTGCCGTTTTGTAAGAGTGTGCTGATTGAGGACAATCTTCTAAAACATCCATGAGCTTATGAGAAGTCCCTGCAATTATATCAAGCTGCTCGAGCAACAAGTCATTTGCTGCAATCTTTTTAGTGAGTTGCTCCATGATTATGAAA	215	EU660588	10045	potyvirus	Watermelon mosaic virus isolate C06-666, complete genome.	3	215	3045	3257	195/213(91%)	3e-75	-1
CONTIG1032	CCACAAATCCGTTCTCTATCAGCTGGTTGTTGGACGCTCGCCTTTCTATATATATAGTCAAGAGATCCTTTGCCGTTTTGTAAGAGTGTGCTGATTGAGGACAATCTTCTAAAACATCCATGAGCTTATGAGAAGTCCCTGCAATTATATCAAGCTGCTCGAGCAACAAGTCATTTGCTGCAATCTTTTTAGTGAGTTGCTCCATGATTATGAAA	215	JX079685	10046	potyvirus	Watermelon mosaic virus strain WMV-ShanXi, complete genome.	3	211	3046	3254	190/210(90%)	4e-68	-1
CONTIG1032	CCACAAATCCGTTCTCTATCAGCTGGTTGTTGGACGCTCGCCTTTCTATATATATAGTCAAGAGATCCTTTGCCGTTTTGTAAGAGTGTGCTGATTGAGGACAATCTTCTAAAACATCCATGAGCTTATGAGAAGTCCCTGCAATTATATCAAGCTGCTCGAGCAACAAGTCATTTGCTGCAATCTTTTTAGTGAGTTGCTCCATGATTATGAAA	215	EU660584	10045	potyvirus	Watermelon mosaic virus isolate IR02-54, complete genome.	3	215	3045	3257	191/213(89%)	1e-65	-1
CONTIG1032	CCACAAATCCGTTCTCTATCAGCTGGTTGTTGGACGCTCGCCTTTCTATATATATAGTCAAGAGATCCTTTGCCGTTTTGTAAGAGTGTGCTGATTGAGGACAATCTTCTAAAACATCCATGAGCTTATGAGAAGTCCCTGCAATTATATCAAGCTGCTCGAGCAACAAGTCATTTGCTGCAATCTTTTTAGTGAGTTGCTCCATGATTATGAAA	215	JF273467	10032	potyvirus	Watermelon mosaic virus isolate Cg09-640, complete genome.	1	215	3030	3244	194/217(89%)	2e-64	-1
CONTIG1032	CCACAAATCCGTTCTCTATCAGCTGGTTGTTGGACGCTCGCCTTTCTATATATATAGTCAAGAGATCCTTTGCCGTTTTGTAAGAGTGTGCTGATTGAGGACAATCTTCTAAAACATCCATGAGCTTATGAGAAGTCCCTGCAATTATATCAAGCTGCTCGAGCAACAAGTCATTTGCTGCAATCTTTTTAGTGAGTTGCTCCATGATTATGAAA	215	KP100058	10040	potyvirus	Watermelon mosaic virus isolate SangJu6-1, complete genome.	1	215	3030	3244	194/217(89%)	2e-64	-1
CONTIG1032	CCACAAATCCGTTCTCTATCAGCTGGTTGTTGGACGCTCGCCTTTCTATATATATAGTCAAGAGATCCTTTGCCGTTTTGTAAGAGTGTGCTGATTGAGGACAATCTTCTAAAACATCCATGAGCTTATGAGAAGTCCCTGCAATTATATCAAGCTGCTCGAGCAACAAGTCATTTGCTGCAATCTTTTTAGTGAGTTGCTCCATGATTATGAAA	215	KM597070	10030	potyvirus	Watermelon mosaic virus isolate RKG, complete genome.	1	215	3029	3243	192/216(88%)	4e-62	-1
CONTIG1032	CCACAAATCCGTTCTCTATCAGCTGGTTGTTGGACGCTCGCCTTTCTATATATATAGTCAAGAGATCCTTTGCCGTTTTGTAAGAGTGTGCTGATTGAGGACAATCTTCTAAAACATCCATGAGCTTATGAGAAGTCCCTGCAATTATATCAAGCTGCTCGAGCAACAAGTCATTTGCTGCAATCTTTTTAGTGAGTTGCTCCATGATTATGAAA	215	HQ384216	10057	potyvirus	Watermelon mosaic virus strain Dendrobium, complete genome.	1	215	3045	3259	193/217(88%)	4e-62	-1
CONTIG1032	CCACAAATCCGTTCTCTATCAGCTGGTTGTTGGACGCTCGCCTTTCTATATATATAGTCAAGAGATCCTTTGCCGTTTTGTAAGAGTGTGCTGATTGAGGACAATCTTCTAAAACATCCATGAGCTTATGAGAAGTCCCTGCAATTATATCAAGCTGCTCGAGCAACAAGTCATTTGCTGCAATCTTTTTAGTGAGTTGCTCCATGATTATGAAA	215	AB369278	10037	potyvirus	Watermelon mosaic virus genomic RNA, complete genome, strain: Watermelon.	1	215	3042	3256	191/216(88%)	1e-59	-1
CONTIG1032	CCACAAATCCGTTCTCTATCAGCTGGTTGTTGGACGCTCGCCTTTCTATATATATAGTCAAGAGATCCTTTGCCGTTTTGTAAGAGTGTGCTGATTGAGGACAATCTTCTAAAACATCCATGAGCTTATGAGAAGTCCCTGCAATTATATCAAGCTGCTCGAGCAACAAGTCATTTGCTGCAATCTTTTTAGTGAGTTGCTCCATGATTATGAAA	215	EU660580	10045	potyvirus	Watermelon mosaic virus isolate CHI87-620, complete genome.	1	215	3045	3259	192/217(88%)	1e-59	-1
CONTIG1032	CCACAAATCCGTTCTCTATCAGCTGGTTGTTGGACGCTCGCCTTTCTATATATATAGTCAAGAGATCCTTTGCCGTTTTGTAAGAGTGTGCTGATTGAGGACAATCTTCTAAAACATCCATGAGCTTATGAGAAGTCCCTGCAATTATATCAAGCTGCTCGAGCAACAAGTCATTTGCTGCAATCTTTTTAGTGAGTTGCTCCATGATTATGAAA	215	JF273469	10047	potyvirus	Watermelon mosaic virus isolate C04-106, complete genome.	1	215	3045	3259	192/217(88%)	1e-59	-1
CONTIG1032	CCACAAATCCGTTCTCTATCAGCTGGTTGTTGGACGCTCGCCTTTCTATATATATAGTCAAGAGATCCTTTGCCGTTTTGTAAGAGTGTGCTGATTGAGGACAATCTTCTAAAACATCCATGAGCTTATGAGAAGTCCCTGCAATTATATCAAGCTGCTCGAGCAACAAGTCATTTGCTGCAATCTTTTTAGTGAGTTGCTCCATGATTATGAAA	215	EU660585	10051	potyvirus	Watermelon mosaic virus isolate C05-270, complete genome.	1	215	3045	3259	192/218(88%)	2e-57	-1
CONTIG1035	CAAGAATGATACGTGAGCCAGTCACAACTCAAGGAAAGAAAAGACAGATACAGAAGCTCAAGTTCAGAGATGCCTTTGACAGGAAAGTAGGACGTGAAGTGTACGCCGATGATTACACCATGGAACATACTTTTGGGGAAGCGTACACTAAGAAAGGAAAGCAAAAAGGAAGCACTAGAACAAAAGGAATGGGTCGCAAATCACGGAATTTTATACACATGTATGGAGTTGAGCCAGAGAATTACAGCATGATTCGTTTTGTTGATCCACTAACTGGACACACGATGGATGAAAGTACAAGAGTGGATATCAGGTTAGTGCAACAGGAATTTGGAGAAATCAGAGAGGAAATGATTGAGGCGGATGAGCTAGATCCACAGAGGGTGTACCATAGTCCTG…	416	EU660583	10050	potyvirus	Watermelon mosaic virus isolate FMF03-141, complete genome.	1	416	6062	6477	404/416(97%)	0	1
CONTIG1035	CAAGAATGATACGTGAGCCAGTCACAACTCAAGGAAAGAAAAGACAGATACAGAAGCTCAAGTTCAGAGATGCCTTTGACAGGAAAGTAGGACGTGAAGTGTACGCCGATGATTACACCATGGAACATACTTTTGGGGAAGCGTACACTAAGAAAGGAAAGCAAAAAGGAAGCACTAGAACAAAAGGAATGGGTCGCAAATCACGGAATTTTATACACATGTATGGAGTTGAGCCAGAGAATTACAGCATGATTCGTTTTGTTGATCCACTAACTGGACACACGATGGATGAAAGTACAAGAGTGGATATCAGGTTAGTGCAACAGGAATTTGGAGAAATCAGAGAGGAAATGATTGAGGCGGATGAGCTAGATCCACAGAGGGTGTACCATAGTCCTG…	416	EU660585	10051	potyvirus	Watermelon mosaic virus isolate C05-270, complete genome.	1	416	6062	6477	403/416(96%)	0	1
CONTIG1035	CAAGAATGATACGTGAGCCAGTCACAACTCAAGGAAAGAAAAGACAGATACAGAAGCTCAAGTTCAGAGATGCCTTTGACAGGAAAGTAGGACGTGAAGTGTACGCCGATGATTACACCATGGAACATACTTTTGGGGAAGCGTACACTAAGAAAGGAAAGCAAAAAGGAAGCACTAGAACAAAAGGAATGGGTCGCAAATCACGGAATTTTATACACATGTATGGAGTTGAGCCAGAGAATTACAGCATGATTCGTTTTGTTGATCCACTAACTGGACACACGATGGATGAAAGTACAAGAGTGGATATCAGGTTAGTGCAACAGGAATTTGGAGAAATCAGAGAGGAAATGATTGAGGCGGATGAGCTAGATCCACAGAGGGTGTACCATAGTCCTG…	416	EU660586	10051	potyvirus	Watermelon mosaic virus isolate FBR04-37, complete genome.	1	416	6062	6477	403/417(96%)	0	1
CONTIG1035	CAAGAATGATACGTGAGCCAGTCACAACTCAAGGAAAGAAAAGACAGATACAGAAGCTCAAGTTCAGAGATGCCTTTGACAGGAAAGTAGGACGTGAAGTGTACGCCGATGATTACACCATGGAACATACTTTTGGGGAAGCGTACACTAAGAAAGGAAAGCAAAAAGGAAGCACTAGAACAAAAGGAATGGGTCGCAAATCACGGAATTTTATACACATGTATGGAGTTGAGCCAGAGAATTACAGCATGATTCGTTTTGTTGATCCACTAACTGGACACACGATGGATGAAAGTACAAGAGTGGATATCAGGTTAGTGCAACAGGAATTTGGAGAAATCAGAGAGGAAATGATTGAGGCGGATGAGCTAGATCCACAGAGGGTGTACCATAGTCCTG…	416	JF273467	10032	potyvirus	Watermelon mosaic virus isolate Cg09-640, complete genome.	1	416	6047	6462	402/417(96%)	0	1
CONTIG1035	CAAGAATGATACGTGAGCCAGTCACAACTCAAGGAAAGAAAAGACAGATACAGAAGCTCAAGTTCAGAGATGCCTTTGACAGGAAAGTAGGACGTGAAGTGTACGCCGATGATTACACCATGGAACATACTTTTGGGGAAGCGTACACTAAGAAAGGAAAGCAAAAAGGAAGCACTAGAACAAAAGGAATGGGTCGCAAATCACGGAATTTTATACACATGTATGGAGTTGAGCCAGAGAATTACAGCATGATTCGTTTTGTTGATCCACTAACTGGACACACGATGGATGAAAGTACAAGAGTGGATATCAGGTTAGTGCAACAGGAATTTGGAGAAATCAGAGAGGAAATGATTGAGGCGGATGAGCTAGATCCACAGAGGGTGTACCATAGTCCTG…	416	JF273469	10047	potyvirus	Watermelon mosaic virus isolate C04-106, complete genome.	3	415	6064	6476	398/413(96%)	0	1
CONTIG1035	CAAGAATGATACGTGAGCCAGTCACAACTCAAGGAAAGAAAAGACAGATACAGAAGCTCAAGTTCAGAGATGCCTTTGACAGGAAAGTAGGACGTGAAGTGTACGCCGATGATTACACCATGGAACATACTTTTGGGGAAGCGTACACTAAGAAAGGAAAGCAAAAAGGAAGCACTAGAACAAAAGGAATGGGTCGCAAATCACGGAATTTTATACACATGTATGGAGTTGAGCCAGAGAATTACAGCATGATTCGTTTTGTTGATCCACTAACTGGACACACGATGGATGAAAGTACAAGAGTGGATATCAGGTTAGTGCAACAGGAATTTGGAGAAATCAGAGAGGAAATGATTGAGGCGGATGAGCTAGATCCACAGAGGGTGTACCATAGTCCTG…	416	KM597070	10030	potyvirus	Watermelon mosaic virus isolate RKG, complete genome.	1	416	6046	6461	401/417(96%)	0	1
CONTIG1035	CAAGAATGATACGTGAGCCAGTCACAACTCAAGGAAAGAAAAGACAGATACAGAAGCTCAAGTTCAGAGATGCCTTTGACAGGAAAGTAGGACGTGAAGTGTACGCCGATGATTACACCATGGAACATACTTTTGGGGAAGCGTACACTAAGAAAGGAAAGCAAAAAGGAAGCACTAGAACAAAAGGAATGGGTCGCAAATCACGGAATTTTATACACATGTATGGAGTTGAGCCAGAGAATTACAGCATGATTCGTTTTGTTGATCCACTAACTGGACACACGATGGATGAAAGTACAAGAGTGGATATCAGGTTAGTGCAACAGGAATTTGGAGAAATCAGAGAGGAAATGATTGAGGCGGATGAGCTAGATCCACAGAGGGTGTACCATAGTCCTG…	416	HQ384216	10057	potyvirus	Watermelon mosaic virus strain Dendrobium, complete genome.	1	416	6062	6477	397/416(95%)	0	1
CONTIG1035	CAAGAATGATACGTGAGCCAGTCACAACTCAAGGAAAGAAAAGACAGATACAGAAGCTCAAGTTCAGAGATGCCTTTGACAGGAAAGTAGGACGTGAAGTGTACGCCGATGATTACACCATGGAACATACTTTTGGGGAAGCGTACACTAAGAAAGGAAAGCAAAAAGGAAGCACTAGAACAAAAGGAATGGGTCGCAAATCACGGAATTTTATACACATGTATGGAGTTGAGCCAGAGAATTACAGCATGATTCGTTTTGTTGATCCACTAACTGGACACACGATGGATGAAAGTACAAGAGTGGATATCAGGTTAGTGCAACAGGAATTTGGAGAAATCAGAGAGGAAATGATTGAGGCGGATGAGCTAGATCCACAGAGGGTGTACCATAGTCCTG…	416	AB369278	10037	potyvirus	Watermelon mosaic virus genomic RNA, complete genome, strain: Watermelon.	1	416	6059	6474	392/416(94%)	0	1
CONTIG1035	CAAGAATGATACGTGAGCCAGTCACAACTCAAGGAAAGAAAAGACAGATACAGAAGCTCAAGTTCAGAGATGCCTTTGACAGGAAAGTAGGACGTGAAGTGTACGCCGATGATTACACCATGGAACATACTTTTGGGGAAGCGTACACTAAGAAAGGAAAGCAAAAAGGAAGCACTAGAACAAAAGGAATGGGTCGCAAATCACGGAATTTTATACACATGTATGGAGTTGAGCCAGAGAATTACAGCATGATTCGTTTTGTTGATCCACTAACTGGACACACGATGGATGAAAGTACAAGAGTGGATATCAGGTTAGTGCAACAGGAATTTGGAGAAATCAGAGAGGAAATGATTGAGGCGGATGAGCTAGATCCACAGAGGGTGTACCATAGTCCTG…	416	EU660580	10045	potyvirus	Watermelon mosaic virus isolate CHI87-620, complete genome.	1	416	6062	6477	387/417(92%)	1e-167	1
CONTIG1042	AGAGGGAGTTCTTTCCTTAGCTGCGAAAAATGGAAAGCCAGTCGAATTCATAACAGAGCGCA	62	JF273467	10032	potyvirus	Watermelon mosaic virus isolate Cg09-640, complete genome.	5	55	1060	1110	50/51(98%)	9e-20	1
CONTIG1042	AGAGGGAGTTCTTTCCTTAGCTGCGAAAAATGGAAAGCCAGTCGAATTCATAACAGAGCGCA	62	HQ384216	10057	potyvirus	Watermelon mosaic virus strain Dendrobium, complete genome.	5	62	1075	1132	55/58(94%)	3e-19	1
CONTIG1042	AGAGGGAGTTCTTTCCTTAGCTGCGAAAAATGGAAAGCCAGTCGAATTCATAACAGAGCGCA	62	EU660584	10045	potyvirus	Watermelon mosaic virus isolate IR02-54, complete genome.	7	62	1077	1132	53/56(94%)	5e-18	1
CONTIG1042	AGAGGGAGTTCTTTCCTTAGCTGCGAAAAATGGAAAGCCAGTCGAATTCATAACAGAGCGCA	62	EU660580	10045	potyvirus	Watermelon mosaic virus isolate CHI87-620, complete genome.	7	62	1077	1132	53/56(94%)	5e-18	1
CONTIG1042	AGAGGGAGTTCTTTCCTTAGCTGCGAAAAATGGAAAGCCAGTCGAATTCATAACAGAGCGCA	62	JF273469	10047	potyvirus	Watermelon mosaic virus isolate C04-106, complete genome.	7	62	1077	1132	53/56(94%)	5e-18	1
CONTIG1042	AGAGGGAGTTCTTTCCTTAGCTGCGAAAAATGGAAAGCCAGTCGAATTCATAACAGAGCGCA	62	EU660583	10050	potyvirus	Watermelon mosaic virus isolate FMF03-141, complete genome.	5	55	1075	1125	49/51(96%)	2e-17	1
CONTIG1042	AGAGGGAGTTCTTTCCTTAGCTGCGAAAAATGGAAAGCCAGTCGAATTCATAACAGAGCGCA	62	EU660585	10051	potyvirus	Watermelon mosaic virus isolate C05-270, complete genome.	1	55	1071	1125	52/55(94%)	2e-17	1
CONTIG1042	AGAGGGAGTTCTTTCCTTAGCTGCGAAAAATGGAAAGCCAGTCGAATTCATAACAGAGCGCA	62	KM597070	10030	potyvirus	Watermelon mosaic virus isolate RKG, complete genome.	5	55	1059	1109	48/51(94%)	5e-15	1
CONTIG1085	TTGAACTTAGTAGAGGAACAGCCAAAGGAAGAGTTTAAGATATCAAAACTTGTGTCTGATCTCTTTGGTAACACAGTAGCAGTGCAGAGCAGAAAGGAAAGATGGGTTCTGGATGCCATGGAGGGAAATTTGGTGGCTTGTGGGCAAGCTGACAGCGCACTAGTGACAAAGCATGTGGTGAAAGGAAA	188	AB369278	10037	potyvirus	Watermelon mosaic virus genomic RNA, complete genome, strain: Watermelon.	1	188	7303	7490	184/188(97%)	8e-94	1
CONTIG1085	TTGAACTTAGTAGAGGAACAGCCAAAGGAAGAGTTTAAGATATCAAAACTTGTGTCTGATCTCTTTGGTAACACAGTAGCAGTGCAGAGCAGAAAGGAAAGATGGGTTCTGGATGCCATGGAGGGAAATTTGGTGGCTTGTGGGCAAGCTGACAGCGCACTAGTGACAAAGCATGTGGTGAAAGGAAA	188	EU660583	10050	potyvirus	Watermelon mosaic virus isolate FMF03-141, complete genome.	1	188	7306	7493	184/189(97%)	2e-91	1
CONTIG1085	TTGAACTTAGTAGAGGAACAGCCAAAGGAAGAGTTTAAGATATCAAAACTTGTGTCTGATCTCTTTGGTAACACAGTAGCAGTGCAGAGCAGAAAGGAAAGATGGGTTCTGGATGCCATGGAGGGAAATTTGGTGGCTTGTGGGCAAGCTGACAGCGCACTAGTGACAAAGCATGTGGTGAAAGGAAA	188	HQ384216	10057	potyvirus	Watermelon mosaic virus strain Dendrobium, complete genome.	1	188	7306	7493	183/189(96%)	5e-89	1
CONTIG1085	TTGAACTTAGTAGAGGAACAGCCAAAGGAAGAGTTTAAGATATCAAAACTTGTGTCTGATCTCTTTGGTAACACAGTAGCAGTGCAGAGCAGAAAGGAAAGATGGGTTCTGGATGCCATGGAGGGAAATTTGGTGGCTTGTGGGCAAGCTGACAGCGCACTAGTGACAAAGCATGTGGTGAAAGGAAA	188	EU660585	10051	potyvirus	Watermelon mosaic virus isolate C05-270, complete genome.	1	188	7306	7493	180/188(95%)	3e-84	1
CONTIG1085	TTGAACTTAGTAGAGGAACAGCCAAAGGAAGAGTTTAAGATATCAAAACTTGTGTCTGATCTCTTTGGTAACACAGTAGCAGTGCAGAGCAGAAAGGAAAGATGGGTTCTGGATGCCATGGAGGGAAATTTGGTGGCTTGTGGGCAAGCTGACAGCGCACTAGTGACAAAGCATGTGGTGAAAGGAAA	188	KP100058	10040	potyvirus	Watermelon mosaic virus isolate SangJu6-1, complete genome.	4	188	7294	7478	176/185(95%)	4e-80	1
CONTIG1085	TTGAACTTAGTAGAGGAACAGCCAAAGGAAGAGTTTAAGATATCAAAACTTGTGTCTGATCTCTTTGGTAACACAGTAGCAGTGCAGAGCAGAAAGGAAAGATGGGTTCTGGATGCCATGGAGGGAAATTTGGTGGCTTGTGGGCAAGCTGACAGCGCACTAGTGACAAAGCATGTGGTGAAAGGAAA	188	EU660586	10051	potyvirus	Watermelon mosaic virus isolate FBR04-37, complete genome.	4	188	7309	7493	177/186(95%)	4e-80	1
CONTIG1085	TTGAACTTAGTAGAGGAACAGCCAAAGGAAGAGTTTAAGATATCAAAACTTGTGTCTGATCTCTTTGGTAACACAGTAGCAGTGCAGAGCAGAAAGGAAAGATGGGTTCTGGATGCCATGGAGGGAAATTTGGTGGCTTGTGGGCAAGCTGACAGCGCACTAGTGACAAAGCATGTGGTGAAAGGAAA	188	JX079685	10046	potyvirus	Watermelon mosaic virus strain WMV-ShanXi, complete genome.	7	188	7309	7490	174/183(95%)	3e-78	1
CONTIG1085	TTGAACTTAGTAGAGGAACAGCCAAAGGAAGAGTTTAAGATATCAAAACTTGTGTCTGATCTCTTTGGTAACACAGTAGCAGTGCAGAGCAGAAAGGAAAGATGGGTTCTGGATGCCATGGAGGGAAATTTGGTGGCTTGTGGGCAAGCTGACAGCGCACTAGTGACAAAGCATGTGGTGAAAGGAAA	188	JF273467	10032	potyvirus	Watermelon mosaic virus isolate Cg09-640, complete genome.	4	188	7294	7478	176/186(94%)	1e-77	1
CONTIG1085	TTGAACTTAGTAGAGGAACAGCCAAAGGAAGAGTTTAAGATATCAAAACTTGTGTCTGATCTCTTTGGTAACACAGTAGCAGTGCAGAGCAGAAAGGAAAGATGGGTTCTGGATGCCATGGAGGGAAATTTGGTGGCTTGTGGGCAAGCTGACAGCGCACTAGTGACAAAGCATGTGGTGAAAGGAAA	188	JF273469	10047	potyvirus	Watermelon mosaic virus isolate C04-106, complete genome.	1	188	7306	7493	178/189(94%)	4e-77	1
CONTIG1085	TTGAACTTAGTAGAGGAACAGCCAAAGGAAGAGTTTAAGATATCAAAACTTGTGTCTGATCTCTTTGGTAACACAGTAGCAGTGCAGAGCAGAAAGGAAAGATGGGTTCTGGATGCCATGGAGGGAAATTTGGTGGCTTGTGGGCAAGCTGACAGCGCACTAGTGACAAAGCATGTGGTGAAAGGAAA	188	EU660580	10045	potyvirus	Watermelon mosaic virus isolate CHI87-620, complete genome.	1	188	7306	7493	177/189(93%)	1e-74	1
CONTIG1087	AATGAGGAGAGGCACGTTCAGTGACTCGACGATTCAGGAGCAAAGAAAG	49	KC172655	2573	mastrevirus	Chickpea chlorotic dwarf virus isolate A Q2510, complete genome.	2	44	1171	1213	41/43(95%)	9e-13	1
CONTIG1103	GATGAAATTCTATAGAGTTGGTGGTGTAGCGCAACAAAGGATGAAGTGTGAAACGGCACT	60	KM597070	10030	potyvirus	Watermelon mosaic virus isolate RKG, complete genome.	1	58	2798	2855	54/58(93%)	8e-17	1
CONTIG1103	GATGAAATTCTATAGAGTTGGTGGTGTAGCGCAACAAAGGATGAAGTGTGAAACGGCACT	60	JF273467	10032	potyvirus	Watermelon mosaic virus isolate Cg09-640, complete genome.	1	58	2799	2856	54/58(93%)	8e-17	1
CONTIG1103	GATGAAATTCTATAGAGTTGGTGGTGTAGCGCAACAAAGGATGAAGTGTGAAACGGCACT	60	EU660585	10051	potyvirus	Watermelon mosaic virus isolate C05-270, complete genome.	1	58	2814	2871	54/58(93%)	8e-17	1
CONTIG1103	GATGAAATTCTATAGAGTTGGTGGTGTAGCGCAACAAAGGATGAAGTGTGAAACGGCACT	60	HQ384216	10057	potyvirus	Watermelon mosaic virus strain Dendrobium, complete genome.	1	58	2814	2871	54/58(93%)	8e-17	1
CONTIG1103	GATGAAATTCTATAGAGTTGGTGGTGTAGCGCAACAAAGGATGAAGTGTGAAACGGCACT	60	AB369278	10037	potyvirus	Watermelon mosaic virus genomic RNA, complete genome, strain: Watermelon.	14	58	2824	2868	44/45(97%)	3e-16	1
CONTIG1103	GATGAAATTCTATAGAGTTGGTGGTGTAGCGCAACAAAGGATGAAGTGTGAAACGGCACT	60	KP100058	10040	potyvirus	Watermelon mosaic virus isolate SangJu6-1, complete genome.	8	58	2806	2856	48/51(94%)	5e-15	1
CONTIG1103	GATGAAATTCTATAGAGTTGGTGGTGTAGCGCAACAAAGGATGAAGTGTGAAACGGCACT	60	EU660580	10045	potyvirus	Watermelon mosaic virus isolate CHI87-620, complete genome.	1	54	2814	2867	50/54(92%)	2e-14	1
CONTIG1103	GATGAAATTCTATAGAGTTGGTGGTGTAGCGCAACAAAGGATGAAGTGTGAAACGGCACT	60	EU660583	10050	potyvirus	Watermelon mosaic virus isolate FMF03-141, complete genome.	1	58	2814	2871	53/58(91%)	2e-14	1
CONTIG1105	ATTATTAGAACCAACGAGACCATTGGCAGAGAATGTTAGCAAGCAGCTGAGTCTCGAGCCTTTCTATCACAATGTGACACTAAGGATGAGAGGGCTGAGCAAGTTCGGATCGAGCAACATAGTTGTTATGACGAGTGGATTCGCATTTCATTA	153	AB369278	10037	potyvirus	Watermelon mosaic virus genomic RNA, complete genome, strain: Watermelon.	3	147	4349	4493	139/145(95%)	2e-63	1
CONTIG1105	ATTATTAGAACCAACGAGACCATTGGCAGAGAATGTTAGCAAGCAGCTGAGTCTCGAGCCTTTCTATCACAATGTGACACTAAGGATGAGAGGGCTGAGCAAGTTCGGATCGAGCAACATAGTTGTTATGACGAGTGGATTCGCATTTCATTA	153	JX079685	10046	potyvirus	Watermelon mosaic virus strain WMV-ShanXi, complete genome.	3	153	4349	4499	143/151(94%)	3e-62	1
CONTIG1105	ATTATTAGAACCAACGAGACCATTGGCAGAGAATGTTAGCAAGCAGCTGAGTCTCGAGCCTTTCTATCACAATGTGACACTAAGGATGAGAGGGCTGAGCAAGTTCGGATCGAGCAACATAGTTGTTATGACGAGTGGATTCGCATTTCATTA	153	EU660586	10051	potyvirus	Watermelon mosaic virus isolate FBR04-37, complete genome.	3	153	4352	4502	142/151(94%)	7e-60	1
CONTIG1105	ATTATTAGAACCAACGAGACCATTGGCAGAGAATGTTAGCAAGCAGCTGAGTCTCGAGCCTTTCTATCACAATGTGACACTAAGGATGAGAGGGCTGAGCAAGTTCGGATCGAGCAACATAGTTGTTATGACGAGTGGATTCGCATTTCATTA	153	EU660580	10045	potyvirus	Watermelon mosaic virus isolate CHI87-620, complete genome.	3	153	4352	4502	141/151(93%)	2e-57	1
CONTIG1105	ATTATTAGAACCAACGAGACCATTGGCAGAGAATGTTAGCAAGCAGCTGAGTCTCGAGCCTTTCTATCACAATGTGACACTAAGGATGAGAGGGCTGAGCAAGTTCGGATCGAGCAACATAGTTGTTATGACGAGTGGATTCGCATTTCATTA	153	EU660583	10050	potyvirus	Watermelon mosaic virus isolate FMF03-141, complete genome.	1	153	4350	4502	142/154(92%)	6e-54	1
CONTIG1105	ATTATTAGAACCAACGAGACCATTGGCAGAGAATGTTAGCAAGCAGCTGAGTCTCGAGCCTTTCTATCACAATGTGACACTAAGGATGAGAGGGCTGAGCAAGTTCGGATCGAGCAACATAGTTGTTATGACGAGTGGATTCGCATTTCATTA	153	EU660585	10051	potyvirus	Watermelon mosaic virus isolate C05-270, complete genome.	1	153	4350	4502	142/154(92%)	6e-54	1
CONTIG1105	ATTATTAGAACCAACGAGACCATTGGCAGAGAATGTTAGCAAGCAGCTGAGTCTCGAGCCTTTCTATCACAATGTGACACTAAGGATGAGAGGGCTGAGCAAGTTCGGATCGAGCAACATAGTTGTTATGACGAGTGGATTCGCATTTCATTA	153	KP100058	10040	potyvirus	Watermelon mosaic virus isolate SangJu6-1, complete genome.	8	153	4342	4487	135/147(91%)	9e-50	1
CONTIG1105	ATTATTAGAACCAACGAGACCATTGGCAGAGAATGTTAGCAAGCAGCTGAGTCTCGAGCCTTTCTATCACAATGTGACACTAAGGATGAGAGGGCTGAGCAAGTTCGGATCGAGCAACATAGTTGTTATGACGAGTGGATTCGCATTTCATTA	153	KM597070	10030	potyvirus	Watermelon mosaic virus isolate RKG, complete genome.	1	153	4334	4486	140/154(90%)	4e-49	1
CONTIG1105	ATTATTAGAACCAACGAGACCATTGGCAGAGAATGTTAGCAAGCAGCTGAGTCTCGAGCCTTTCTATCACAATGTGACACTAAGGATGAGAGGGCTGAGCAAGTTCGGATCGAGCAACATAGTTGTTATGACGAGTGGATTCGCATTTCATTA	153	EU660588	10045	potyvirus	Watermelon mosaic virus isolate C06-666, complete genome.	1	153	4350	4502	140/154(90%)	4e-49	1
CONTIG1105	ATTATTAGAACCAACGAGACCATTGGCAGAGAATGTTAGCAAGCAGCTGAGTCTCGAGCCTTTCTATCACAATGTGACACTAAGGATGAGAGGGCTGAGCAAGTTCGGATCGAGCAACATAGTTGTTATGACGAGTGGATTCGCATTTCATTA	153	HQ384216	10057	potyvirus	Watermelon mosaic virus strain Dendrobium, complete genome.	1	153	4350	4502	140/154(90%)	4e-49	1
CONTIG1125	AAGAGGGAGATCTCAGTGCATCTGGAGGGTGCAACTACTGTGGTCTCCGAGCACTAGTGGGTGAGGGTCGCGAGAGGGTGATTTCTGTACCCAGAACAGTGGCACAGCAGAAGGAGGTAGTTGTCACCAAGGAAGTTCCTCATATCTATGAAGAAGAATATGAGGTGGAAGTGCCACACCCAGCTTCTGAAATGGCGTTGCCAACTGGAGGTAATGTCTGTGGAACTACTGTGCAGACAAAAGTAGCGAAGAATATCGTCACCAAAGAGATGATGGCAAGATCTGAGCCGTCATTAAAACAAGTGAGCCGATCTCTTGTCTTGGCTGGTAGAAAGGAAATTGGTAATTATGATCTGGCAATTAAAAAGATGGATGAGGCAATGAAGCATGATCCTGCGC…	902	JF273467	10032	potyvirus	Watermelon mosaic virus isolate Cg09-640, complete genome.	1	898	347	1244	841/902(93%)	0	1
CONTIG1125	AAGAGGGAGATCTCAGTGCATCTGGAGGGTGCAACTACTGTGGTCTCCGAGCACTAGTGGGTGAGGGTCGCGAGAGGGTGATTTCTGTACCCAGAACAGTGGCACAGCAGAAGGAGGTAGTTGTCACCAAGGAAGTTCCTCATATCTATGAAGAAGAATATGAGGTGGAAGTGCCACACCCAGCTTCTGAAATGGCGTTGCCAACTGGAGGTAATGTCTGTGGAACTACTGTGCAGACAAAAGTAGCGAAGAATATCGTCACCAAAGAGATGATGGCAAGATCTGAGCCGTCATTAAAACAAGTGAGCCGATCTCTTGTCTTGGCTGGTAGAAAGGAAATTGGTAATTATGATCTGGCAATTAAAAAGATGGATGAGGCAATGAAGCATGATCCTGCGC…	902	KP100058	10040	potyvirus	Watermelon mosaic virus isolate SangJu6-1, complete genome.	1	898	347	1244	835/899(92%)	0	1
CONTIG1193	CGCAGAATGCTTATTTGTAACTGATCCTGATGAGATTTATGGATCCCTGAACATGAAAGCCGCTGTTGGTGCTCAATACAAAGGAAAGAAACAGGATTACTTTTCTGGCATGGATAGTTTTGATAAGGAGCGCTTGTTGTACCTTAGCTGTGAGAGGCTTTTTAACGGAGAGAAGGGAATTTGGAACGGTTCTTTAAAGGCGGAATTGAGACCAATTGAAAAAGTGCAGGCAAACAAAACTAGAACATTTACAGCAGCACCGATTGACACATTACTTGGAGCCAAAGTCTGCGTTGATGATTTCAATAATCAATTCTACAGCTTCAACTTAAAATGTCCATGGACAGTTGGCATGACTAAGTTTTATGGGGGTTGGGATAAGCTAATGAGGAGTTTACC…	1488	JF273469	10047	potyvirus	Watermelon mosaic virus isolate C04-106, complete genome.	1	1484	7710	9194	1429/1487(96%)	0	1
CONTIG1193	CGCAGAATGCTTATTTGTAACTGATCCTGATGAGATTTATGGATCCCTGAACATGAAAGCCGCTGTTGGTGCTCAATACAAAGGAAAGAAACAGGATTACTTTTCTGGCATGGATAGTTTTGATAAGGAGCGCTTGTTGTACCTTAGCTGTGAGAGGCTTTTTAACGGAGAGAAGGGAATTTGGAACGGTTCTTTAAAGGCGGAATTGAGACCAATTGAAAAAGTGCAGGCAAACAAAACTAGAACATTTACAGCAGCACCGATTGACACATTACTTGGAGCCAAAGTCTGCGTTGATGATTTCAATAATCAATTCTACAGCTTCAACTTAAAATGTCCATGGACAGTTGGCATGACTAAGTTTTATGGGGGTTGGGATAAGCTAATGAGGAGTTTACC…	1488	EU660583	10050	potyvirus	Watermelon mosaic virus isolate FMF03-141, complete genome.	1	1488	7710	9198	1430/1489(96%)	0	1
CONTIG1193	CGCAGAATGCTTATTTGTAACTGATCCTGATGAGATTTATGGATCCCTGAACATGAAAGCCGCTGTTGGTGCTCAATACAAAGGAAAGAAACAGGATTACTTTTCTGGCATGGATAGTTTTGATAAGGAGCGCTTGTTGTACCTTAGCTGTGAGAGGCTTTTTAACGGAGAGAAGGGAATTTGGAACGGTTCTTTAAAGGCGGAATTGAGACCAATTGAAAAAGTGCAGGCAAACAAAACTAGAACATTTACAGCAGCACCGATTGACACATTACTTGGAGCCAAAGTCTGCGTTGATGATTTCAATAATCAATTCTACAGCTTCAACTTAAAATGTCCATGGACAGTTGGCATGACTAAGTTTTATGGGGGTTGGGATAAGCTAATGAGGAGTTTACC…	1488	EU660586	10051	potyvirus	Watermelon mosaic virus isolate FBR04-37, complete genome.	1	1488	7710	9198	1430/1490(95%)	0	1
CONTIG1193	CGCAGAATGCTTATTTGTAACTGATCCTGATGAGATTTATGGATCCCTGAACATGAAAGCCGCTGTTGGTGCTCAATACAAAGGAAAGAAACAGGATTACTTTTCTGGCATGGATAGTTTTGATAAGGAGCGCTTGTTGTACCTTAGCTGTGAGAGGCTTTTTAACGGAGAGAAGGGAATTTGGAACGGTTCTTTAAAGGCGGAATTGAGACCAATTGAAAAAGTGCAGGCAAACAAAACTAGAACATTTACAGCAGCACCGATTGACACATTACTTGGAGCCAAAGTCTGCGTTGATGATTTCAATAATCAATTCTACAGCTTCAACTTAAAATGTCCATGGACAGTTGGCATGACTAAGTTTTATGGGGGTTGGGATAAGCTAATGAGGAGTTTACC…	1488	JF273467	10032	potyvirus	Watermelon mosaic virus isolate Cg09-640, complete genome.	1	1488	7695	9183	1428/1491(95%)	0	1
CONTIG1193	CGCAGAATGCTTATTTGTAACTGATCCTGATGAGATTTATGGATCCCTGAACATGAAAGCCGCTGTTGGTGCTCAATACAAAGGAAAGAAACAGGATTACTTTTCTGGCATGGATAGTTTTGATAAGGAGCGCTTGTTGTACCTTAGCTGTGAGAGGCTTTTTAACGGAGAGAAGGGAATTTGGAACGGTTCTTTAAAGGCGGAATTGAGACCAATTGAAAAAGTGCAGGCAAACAAAACTAGAACATTTACAGCAGCACCGATTGACACATTACTTGGAGCCAAAGTCTGCGTTGATGATTTCAATAATCAATTCTACAGCTTCAACTTAAAATGTCCATGGACAGTTGGCATGACTAAGTTTTATGGGGGTTGGGATAAGCTAATGAGGAGTTTACC…	1488	EU660585	10051	potyvirus	Watermelon mosaic virus isolate C05-270, complete genome.	2	1488	7711	9198	1421/1489(95%)	0	1
CONTIG1193	CGCAGAATGCTTATTTGTAACTGATCCTGATGAGATTTATGGATCCCTGAACATGAAAGCCGCTGTTGGTGCTCAATACAAAGGAAAGAAACAGGATTACTTTTCTGGCATGGATAGTTTTGATAAGGAGCGCTTGTTGTACCTTAGCTGTGAGAGGCTTTTTAACGGAGAGAAGGGAATTTGGAACGGTTCTTTAAAGGCGGAATTGAGACCAATTGAAAAAGTGCAGGCAAACAAAACTAGAACATTTACAGCAGCACCGATTGACACATTACTTGGAGCCAAAGTCTGCGTTGATGATTTCAATAATCAATTCTACAGCTTCAACTTAAAATGTCCATGGACAGTTGGCATGACTAAGTTTTATGGGGGTTGGGATAAGCTAATGAGGAGTTTACC…	1488	JX079685	10046	potyvirus	Watermelon mosaic virus strain WMV-ShanXi, complete genome.	1	1488	7707	9195	1421/1491(95%)	0	1
CONTIG1193	CGCAGAATGCTTATTTGTAACTGATCCTGATGAGATTTATGGATCCCTGAACATGAAAGCCGCTGTTGGTGCTCAATACAAAGGAAAGAAACAGGATTACTTTTCTGGCATGGATAGTTTTGATAAGGAGCGCTTGTTGTACCTTAGCTGTGAGAGGCTTTTTAACGGAGAGAAGGGAATTTGGAACGGTTCTTTAAAGGCGGAATTGAGACCAATTGAAAAAGTGCAGGCAAACAAAACTAGAACATTTACAGCAGCACCGATTGACACATTACTTGGAGCCAAAGTCTGCGTTGATGATTTCAATAATCAATTCTACAGCTTCAACTTAAAATGTCCATGGACAGTTGGCATGACTAAGTTTTATGGGGGTTGGGATAAGCTAATGAGGAGTTTACC…	1488	AB369278	10037	potyvirus	Watermelon mosaic virus genomic RNA, complete genome, strain: Watermelon.	1	1484	7707	9185	1419/1488(95%)	0	1
CONTIG1193	CGCAGAATGCTTATTTGTAACTGATCCTGATGAGATTTATGGATCCCTGAACATGAAAGCCGCTGTTGGTGCTCAATACAAAGGAAAGAAACAGGATTACTTTTCTGGCATGGATAGTTTTGATAAGGAGCGCTTGTTGTACCTTAGCTGTGAGAGGCTTTTTAACGGAGAGAAGGGAATTTGGAACGGTTCTTTAAAGGCGGAATTGAGACCAATTGAAAAAGTGCAGGCAAACAAAACTAGAACATTTACAGCAGCACCGATTGACACATTACTTGGAGCCAAAGTCTGCGTTGATGATTTCAATAATCAATTCTACAGCTTCAACTTAAAATGTCCATGGACAGTTGGCATGACTAAGTTTTATGGGGGTTGGGATAAGCTAATGAGGAGTTTACC…	1488	KP100058	10040	potyvirus	Watermelon mosaic virus isolate SangJu6-1, complete genome.	1	1488	7695	9177	1393/1491(93%)	0	1
CONTIG1193	CGCAGAATGCTTATTTGTAACTGATCCTGATGAGATTTATGGATCCCTGAACATGAAAGCCGCTGTTGGTGCTCAATACAAAGGAAAGAAACAGGATTACTTTTCTGGCATGGATAGTTTTGATAAGGAGCGCTTGTTGTACCTTAGCTGTGAGAGGCTTTTTAACGGAGAGAAGGGAATTTGGAACGGTTCTTTAAAGGCGGAATTGAGACCAATTGAAAAAGTGCAGGCAAACAAAACTAGAACATTTACAGCAGCACCGATTGACACATTACTTGGAGCCAAAGTCTGCGTTGATGATTTCAATAATCAATTCTACAGCTTCAACTTAAAATGTCCATGGACAGTTGGCATGACTAAGTTTTATGGGGGTTGGGATAAGCTAATGAGGAGTTTACC…	1488	HQ384216	10057	potyvirus	Watermelon mosaic virus strain Dendrobium, complete genome.	5	1485	7714	9189	1378/1486(92%)	0	1
CONTIG1193	CGCAGAATGCTTATTTGTAACTGATCCTGATGAGATTTATGGATCCCTGAACATGAAAGCCGCTGTTGGTGCTCAATACAAAGGAAAGAAACAGGATTACTTTTCTGGCATGGATAGTTTTGATAAGGAGCGCTTGTTGTACCTTAGCTGTGAGAGGCTTTTTAACGGAGAGAAGGGAATTTGGAACGGTTCTTTAAAGGCGGAATTGAGACCAATTGAAAAAGTGCAGGCAAACAAAACTAGAACATTTACAGCAGCACCGATTGACACATTACTTGGAGCCAAAGTCTGCGTTGATGATTTCAATAATCAATTCTACAGCTTCAACTTAAAATGTCCATGGACAGTTGGCATGACTAAGTTTTATGGGGGTTGGGATAAGCTAATGAGGAGTTTACC…	1488	EU660580	10045	potyvirus	Watermelon mosaic virus isolate CHI87-620, complete genome.	1	1488	7710	9192	1381/1492(92%)	0	1
CONTIG1193	CGCAGAATGCTTATTTGTAACTGATCCTGATGAGATTTATGGATCCCTGAACATGAAAGCCGCTGTTGGTGCTCAATACAAAGGAAAGAAACAGGATTACTTTTCTGGCATGGATAGTTTTGATAAGGAGCGCTTGTTGTACCTTAGCTGTGAGAGGCTTTTTAACGGAGAGAAGGGAATTTGGAACGGTTCTTTAAAGGCGGAATTGAGACCAATTGAAAAAGTGCAGGCAAACAAAACTAGAACATTTACAGCAGCACCGATTGACACATTACTTGGAGCCAAAGTCTGCGTTGATGATTTCAATAATCAATTCTACAGCTTCAACTTAAAATGTCCATGGACAGTTGGCATGACTAAGTTTTATGGGGGTTGGGATAAGCTAATGAGGAGTTTACC…	1488	EU660584	10045	potyvirus	Watermelon mosaic virus isolate IR02-54, complete genome.	2	1487	7711	9191	1381/1492(92%)	0	1
CONTIG1193	CGCAGAATGCTTATTTGTAACTGATCCTGATGAGATTTATGGATCCCTGAACATGAAAGCCGCTGTTGGTGCTCAATACAAAGGAAAGAAACAGGATTACTTTTCTGGCATGGATAGTTTTGATAAGGAGCGCTTGTTGTACCTTAGCTGTGAGAGGCTTTTTAACGGAGAGAAGGGAATTTGGAACGGTTCTTTAAAGGCGGAATTGAGACCAATTGAAAAAGTGCAGGCAAACAAAACTAGAACATTTACAGCAGCACCGATTGACACATTACTTGGAGCCAAAGTCTGCGTTGATGATTTCAATAATCAATTCTACAGCTTCAACTTAAAATGTCCATGGACAGTTGGCATGACTAAGTTTTATGGGGGTTGGGATAAGCTAATGAGGAGTTTACC…	1488	KM597070	10030	potyvirus	Watermelon mosaic virus isolate RKG, complete genome.	2	1480	7695	9174	1374/1486(92%)	0	1
CONTIG1193	CGCAGAATGCTTATTTGTAACTGATCCTGATGAGATTTATGGATCCCTGAACATGAAAGCCGCTGTTGGTGCTCAATACAAAGGAAAGAAACAGGATTACTTTTCTGGCATGGATAGTTTTGATAAGGAGCGCTTGTTGTACCTTAGCTGTGAGAGGCTTTTTAACGGAGAGAAGGGAATTTGGAACGGTTCTTTAAAGGCGGAATTGAGACCAATTGAAAAAGTGCAGGCAAACAAAACTAGAACATTTACAGCAGCACCGATTGACACATTACTTGGAGCCAAAGTCTGCGTTGATGATTTCAATAATCAATTCTACAGCTTCAACTTAAAATGTCCATGGACAGTTGGCATGACTAAGTTTTATGGGGGTTGGGATAAGCTAATGAGGAGTTTACC…	1488	EU660588	10045	potyvirus	Watermelon mosaic virus isolate C06-666, complete genome.	2	1488	7711	9192	1379/1493(92%)	0	1
CONTIG1228	TACAAGTTGAGAGAGTCAGAAATGATGCTACACAAGTTAGCCATACCACATCAGTTTGTCGGGCAGTGGATTATCAGTGAAAGAATACGATCGGCAAGGAATTCATCTTAATTGCCCAGAAACAGTCAAAGTACCTTTTTATGTTAATGGCATACCTGATAAGCTATATGAGTCATTGTGGGAAGCAGTGTGCAATTACAAGTGTGATGCAGGTTTTGGCTCGATTAGGAGTGTGAACGCATCAAAAATAAGTTACACTCTGAGCACAGACCCAACAGCGATACCGCGAACACTTGCCATTTTGGATCATTTACTCAGTGAAGAGATGACCAAGAAAAGTCATTTTGATACAATTGGCTCTTCTGTTACTGGCTATTCTTTCTCTCTTGCGGGTATAGC…	584	AB369278	10037	potyvirus	Watermelon mosaic virus genomic RNA, complete genome, strain: Watermelon.	1	584	5371	5953	555/585(94%)	0	1
CONTIG1228	TACAAGTTGAGAGAGTCAGAAATGATGCTACACAAGTTAGCCATACCACATCAGTTTGTCGGGCAGTGGATTATCAGTGAAAGAATACGATCGGCAAGGAATTCATCTTAATTGCCCAGAAACAGTCAAAGTACCTTTTTATGTTAATGGCATACCTGATAAGCTATATGAGTCATTGTGGGAAGCAGTGTGCAATTACAAGTGTGATGCAGGTTTTGGCTCGATTAGGAGTGTGAACGCATCAAAAATAAGTTACACTCTGAGCACAGACCCAACAGCGATACCGCGAACACTTGCCATTTTGGATCATTTACTCAGTGAAGAGATGACCAAGAAAAGTCATTTTGATACAATTGGCTCTTCTGTTACTGGCTATTCTTTCTCTCTTGCGGGTATAGC…	584	EU660583	10050	potyvirus	Watermelon mosaic virus isolate FMF03-141, complete genome.	1	584	5374	5956	552/584(94%)	0	1
CONTIG1228	TACAAGTTGAGAGAGTCAGAAATGATGCTACACAAGTTAGCCATACCACATCAGTTTGTCGGGCAGTGGATTATCAGTGAAAGAATACGATCGGCAAGGAATTCATCTTAATTGCCCAGAAACAGTCAAAGTACCTTTTTATGTTAATGGCATACCTGATAAGCTATATGAGTCATTGTGGGAAGCAGTGTGCAATTACAAGTGTGATGCAGGTTTTGGCTCGATTAGGAGTGTGAACGCATCAAAAATAAGTTACACTCTGAGCACAGACCCAACAGCGATACCGCGAACACTTGCCATTTTGGATCATTTACTCAGTGAAGAGATGACCAAGAAAAGTCATTTTGATACAATTGGCTCTTCTGTTACTGGCTATTCTTTCTCTCTTGCGGGTATAGC…	584	EU660585	10051	potyvirus	Watermelon mosaic virus isolate C05-270, complete genome.	1	584	5374	5956	553/585(94%)	0	1
CONTIG1228	TACAAGTTGAGAGAGTCAGAAATGATGCTACACAAGTTAGCCATACCACATCAGTTTGTCGGGCAGTGGATTATCAGTGAAAGAATACGATCGGCAAGGAATTCATCTTAATTGCCCAGAAACAGTCAAAGTACCTTTTTATGTTAATGGCATACCTGATAAGCTATATGAGTCATTGTGGGAAGCAGTGTGCAATTACAAGTGTGATGCAGGTTTTGGCTCGATTAGGAGTGTGAACGCATCAAAAATAAGTTACACTCTGAGCACAGACCCAACAGCGATACCGCGAACACTTGCCATTTTGGATCATTTACTCAGTGAAGAGATGACCAAGAAAAGTCATTTTGATACAATTGGCTCTTCTGTTACTGGCTATTCTTTCTCTCTTGCGGGTATAGC…	584	KM597070	10030	potyvirus	Watermelon mosaic virus isolate RKG, complete genome.	1	584	5358	5940	549/584(94%)	0	1
CONTIG1228	TACAAGTTGAGAGAGTCAGAAATGATGCTACACAAGTTAGCCATACCACATCAGTTTGTCGGGCAGTGGATTATCAGTGAAAGAATACGATCGGCAAGGAATTCATCTTAATTGCCCAGAAACAGTCAAAGTACCTTTTTATGTTAATGGCATACCTGATAAGCTATATGAGTCATTGTGGGAAGCAGTGTGCAATTACAAGTGTGATGCAGGTTTTGGCTCGATTAGGAGTGTGAACGCATCAAAAATAAGTTACACTCTGAGCACAGACCCAACAGCGATACCGCGAACACTTGCCATTTTGGATCATTTACTCAGTGAAGAGATGACCAAGAAAAGTCATTTTGATACAATTGGCTCTTCTGTTACTGGCTATTCTTTCTCTCTTGCGGGTATAGC…	584	HQ384216	10057	potyvirus	Watermelon mosaic virus strain Dendrobium, complete genome.	1	584	5374	5956	546/584(93%)	0	1
CONTIG1228	TACAAGTTGAGAGAGTCAGAAATGATGCTACACAAGTTAGCCATACCACATCAGTTTGTCGGGCAGTGGATTATCAGTGAAAGAATACGATCGGCAAGGAATTCATCTTAATTGCCCAGAAACAGTCAAAGTACCTTTTTATGTTAATGGCATACCTGATAAGCTATATGAGTCATTGTGGGAAGCAGTGTGCAATTACAAGTGTGATGCAGGTTTTGGCTCGATTAGGAGTGTGAACGCATCAAAAATAAGTTACACTCTGAGCACAGACCCAACAGCGATACCGCGAACACTTGCCATTTTGGATCATTTACTCAGTGAAGAGATGACCAAGAAAAGTCATTTTGATACAATTGGCTCTTCTGTTACTGGCTATTCTTTCTCTCTTGCGGGTATAGC…	584	EU660586	10051	potyvirus	Watermelon mosaic virus isolate FBR04-37, complete genome.	1	584	5374	5956	545/584(93%)	0	1
CONTIG1228	TACAAGTTGAGAGAGTCAGAAATGATGCTACACAAGTTAGCCATACCACATCAGTTTGTCGGGCAGTGGATTATCAGTGAAAGAATACGATCGGCAAGGAATTCATCTTAATTGCCCAGAAACAGTCAAAGTACCTTTTTATGTTAATGGCATACCTGATAAGCTATATGAGTCATTGTGGGAAGCAGTGTGCAATTACAAGTGTGATGCAGGTTTTGGCTCGATTAGGAGTGTGAACGCATCAAAAATAAGTTACACTCTGAGCACAGACCCAACAGCGATACCGCGAACACTTGCCATTTTGGATCATTTACTCAGTGAAGAGATGACCAAGAAAAGTCATTTTGATACAATTGGCTCTTCTGTTACTGGCTATTCTTTCTCTCTTGCGGGTATAGC…	584	EU660580	10045	potyvirus	Watermelon mosaic virus isolate CHI87-620, complete genome.	1	582	5374	5954	543/583(93%)	0	1
CONTIG1228	TACAAGTTGAGAGAGTCAGAAATGATGCTACACAAGTTAGCCATACCACATCAGTTTGTCGGGCAGTGGATTATCAGTGAAAGAATACGATCGGCAAGGAATTCATCTTAATTGCCCAGAAACAGTCAAAGTACCTTTTTATGTTAATGGCATACCTGATAAGCTATATGAGTCATTGTGGGAAGCAGTGTGCAATTACAAGTGTGATGCAGGTTTTGGCTCGATTAGGAGTGTGAACGCATCAAAAATAAGTTACACTCTGAGCACAGACCCAACAGCGATACCGCGAACACTTGCCATTTTGGATCATTTACTCAGTGAAGAGATGACCAAGAAAAGTCATTTTGATACAATTGGCTCTTCTGTTACTGGCTATTCTTTCTCTCTTGCGGGTATAGC…	584	JF273467	10032	potyvirus	Watermelon mosaic virus isolate Cg09-640, complete genome.	1	584	5359	5941	543/584(92%)	0	1
CONTIG1228	TACAAGTTGAGAGAGTCAGAAATGATGCTACACAAGTTAGCCATACCACATCAGTTTGTCGGGCAGTGGATTATCAGTGAAAGAATACGATCGGCAAGGAATTCATCTTAATTGCCCAGAAACAGTCAAAGTACCTTTTTATGTTAATGGCATACCTGATAAGCTATATGAGTCATTGTGGGAAGCAGTGTGCAATTACAAGTGTGATGCAGGTTTTGGCTCGATTAGGAGTGTGAACGCATCAAAAATAAGTTACACTCTGAGCACAGACCCAACAGCGATACCGCGAACACTTGCCATTTTGGATCATTTACTCAGTGAAGAGATGACCAAGAAAAGTCATTTTGATACAATTGGCTCTTCTGTTACTGGCTATTCTTTCTCTCTTGCGGGTATAGC…	584	JX079685	10046	potyvirus	Watermelon mosaic virus strain WMV-ShanXi, complete genome.	1	584	5371	5953	543/585(92%)	0	1
CONTIG1228	TACAAGTTGAGAGAGTCAGAAATGATGCTACACAAGTTAGCCATACCACATCAGTTTGTCGGGCAGTGGATTATCAGTGAAAGAATACGATCGGCAAGGAATTCATCTTAATTGCCCAGAAACAGTCAAAGTACCTTTTTATGTTAATGGCATACCTGATAAGCTATATGAGTCATTGTGGGAAGCAGTGTGCAATTACAAGTGTGATGCAGGTTTTGGCTCGATTAGGAGTGTGAACGCATCAAAAATAAGTTACACTCTGAGCACAGACCCAACAGCGATACCGCGAACACTTGCCATTTTGGATCATTTACTCAGTGAAGAGATGACCAAGAAAAGTCATTTTGATACAATTGGCTCTTCTGTTACTGGCTATTCTTTCTCTCTTGCGGGTATAGC…	584	EU660584	10045	potyvirus	Watermelon mosaic virus isolate IR02-54, complete genome.	1	582	5374	5954	529/583(90%)	0	1
CONTIG1228	TACAAGTTGAGAGAGTCAGAAATGATGCTACACAAGTTAGCCATACCACATCAGTTTGTCGGGCAGTGGATTATCAGTGAAAGAATACGATCGGCAAGGAATTCATCTTAATTGCCCAGAAACAGTCAAAGTACCTTTTTATGTTAATGGCATACCTGATAAGCTATATGAGTCATTGTGGGAAGCAGTGTGCAATTACAAGTGTGATGCAGGTTTTGGCTCGATTAGGAGTGTGAACGCATCAAAAATAAGTTACACTCTGAGCACAGACCCAACAGCGATACCGCGAACACTTGCCATTTTGGATCATTTACTCAGTGAAGAGATGACCAAGAAAAGTCATTTTGATACAATTGGCTCTTCTGTTACTGGCTATTCTTTCTCTCTTGCGGGTATAGC…	584	JF273469	10047	potyvirus	Watermelon mosaic virus isolate C04-106, complete genome.	1	582	5374	5954	526/583(90%)	0	1
CONTIG1228	TACAAGTTGAGAGAGTCAGAAATGATGCTACACAAGTTAGCCATACCACATCAGTTTGTCGGGCAGTGGATTATCAGTGAAAGAATACGATCGGCAAGGAATTCATCTTAATTGCCCAGAAACAGTCAAAGTACCTTTTTATGTTAATGGCATACCTGATAAGCTATATGAGTCATTGTGGGAAGCAGTGTGCAATTACAAGTGTGATGCAGGTTTTGGCTCGATTAGGAGTGTGAACGCATCAAAAATAAGTTACACTCTGAGCACAGACCCAACAGCGATACCGCGAACACTTGCCATTTTGGATCATTTACTCAGTGAAGAGATGACCAAGAAAAGTCATTTTGATACAATTGGCTCTTCTGTTACTGGCTATTCTTTCTCTCTTGCGGGTATAGC…	584	EU660588	10045	potyvirus	Watermelon mosaic virus isolate C06-666, complete genome.	1	582	5374	5954	524/583(89%)	0	1
CONTIG1270	AAAAAGATGGATGAAGCAATGAAGCATGATCCTGTGCTGCAACGAAGACTTTTAATTCAACAACAGAGCACTATCAAGCAGCTACCTAAGGGAGCTGTTCAGTTGAGGTTA	111	EU660585	10051	potyvirus	Watermelon mosaic virus isolate C05-270, complete genome.	1	111	724	834	106/111(95%)	1e-45	1
CONTIG1270	AAAAAGATGGATGAAGCAATGAAGCATGATCCTGTGCTGCAACGAAGACTTTTAATTCAACAACAGAGCACTATCAAGCAGCTACCTAAGGGAGCTGTTCAGTTGAGGTTA	111	EU660586	10051	potyvirus	Watermelon mosaic virus isolate FBR04-37, complete genome.	4	108	727	831	99/105(94%)	9e-40	1
CONTIG1270	AAAAAGATGGATGAAGCAATGAAGCATGATCCTGTGCTGCAACGAAGACTTTTAATTCAACAACAGAGCACTATCAAGCAGCTACCTAAGGGAGCTGTTCAGTTGAGGTTA	111	JF273469	10047	potyvirus	Watermelon mosaic virus isolate C04-106, complete genome.	4	111	727	834	101/108(93%)	4e-39	1
CONTIG1270	AAAAAGATGGATGAAGCAATGAAGCATGATCCTGTGCTGCAACGAAGACTTTTAATTCAACAACAGAGCACTATCAAGCAGCTACCTAAGGGAGCTGTTCAGTTGAGGTTA	111	EU660584	10045	potyvirus	Watermelon mosaic virus isolate IR02-54, complete genome.	4	111	727	834	100/108(92%)	9e-37	1
CONTIG1270	AAAAAGATGGATGAAGCAATGAAGCATGATCCTGTGCTGCAACGAAGACTTTTAATTCAACAACAGAGCACTATCAAGCAGCTACCTAAGGGAGCTGTTCAGTTGAGGTTA	111	JF273467	10032	potyvirus	Watermelon mosaic virus isolate Cg09-640, complete genome.	1	111	709	819	102/111(91%)	3e-36	1
CONTIG1270	AAAAAGATGGATGAAGCAATGAAGCATGATCCTGTGCTGCAACGAAGACTTTTAATTCAACAACAGAGCACTATCAAGCAGCTACCTAAGGGAGCTGTTCAGTTGAGGTTA	111	EU660580	10045	potyvirus	Watermelon mosaic virus isolate CHI87-620, complete genome.	4	111	727	834	100/109(91%)	2e-34	1
CONTIG1270	AAAAAGATGGATGAAGCAATGAAGCATGATCCTGTGCTGCAACGAAGACTTTTAATTCAACAACAGAGCACTATCAAGCAGCTACCTAAGGGAGCTGTTCAGTTGAGGTTA	111	EU660583	10050	potyvirus	Watermelon mosaic virus isolate FMF03-141, complete genome.	4	111	727	834	99/108(91%)	2e-34	1
CONTIG1270	AAAAAGATGGATGAAGCAATGAAGCATGATCCTGTGCTGCAACGAAGACTTTTAATTCAACAACAGAGCACTATCAAGCAGCTACCTAAGGGAGCTGTTCAGTTGAGGTTA	111	KM597070	10030	potyvirus	Watermelon mosaic virus isolate RKG, complete genome.	1	111	708	818	101/111(90%)	8e-34	1
CONTIG1270	AAAAAGATGGATGAAGCAATGAAGCATGATCCTGTGCTGCAACGAAGACTTTTAATTCAACAACAGAGCACTATCAAGCAGCTACCTAAGGGAGCTGTTCAGTTGAGGTTA	111	AB369278	10037	potyvirus	Watermelon mosaic virus genomic RNA, complete genome, strain: Watermelon.	1	111	724	834	102/112(91%)	8e-34	1
CONTIG1270	AAAAAGATGGATGAAGCAATGAAGCATGATCCTGTGCTGCAACGAAGACTTTTAATTCAACAACAGAGCACTATCAAGCAGCTACCTAAGGGAGCTGTTCAGTTGAGGTTA	111	KP100058	10040	potyvirus	Watermelon mosaic virus isolate SangJu6-1, complete genome.	1	111	709	819	101/111(90%)	8e-34	1
CONTIG1282	TGGCATGGTGAATTTGTTATACATAATACCACACAACTGAGAATCCATTTCATTCAAGGTAA	62	JF273469	10047	potyvirus	Watermelon mosaic virus isolate C04-106, complete genome.	1	59	6841	6899	57/59(96%)	4e-22	1
CONTIG1282	TGGCATGGTGAATTTGTTATACATAATACCACACAACTGAGAATCCATTTCATTCAAGGTAA	62	KM597070	10030	potyvirus	Watermelon mosaic virus isolate RKG, complete genome.	1	62	6825	6886	59/62(95%)	1e-21	1
CONTIG1282	TGGCATGGTGAATTTGTTATACATAATACCACACAACTGAGAATCCATTTCATTCAAGGTAA	62	JF273467	10032	potyvirus	Watermelon mosaic virus isolate Cg09-640, complete genome.	1	62	6826	6887	58/62(93%)	3e-19	1
CONTIG1282	TGGCATGGTGAATTTGTTATACATAATACCACACAACTGAGAATCCATTTCATTCAAGGTAA	62	EU660583	10050	potyvirus	Watermelon mosaic virus isolate FMF03-141, complete genome.	1	62	6841	6902	58/62(93%)	3e-19	1
CONTIG1282	TGGCATGGTGAATTTGTTATACATAATACCACACAACTGAGAATCCATTTCATTCAAGGTAA	62	EU660586	10051	potyvirus	Watermelon mosaic virus isolate FBR04-37, complete genome.	1	62	6841	6902	58/62(93%)	3e-19	1
CONTIG1282	TGGCATGGTGAATTTGTTATACATAATACCACACAACTGAGAATCCATTTCATTCAAGGTAA	62	EU660585	10051	potyvirus	Watermelon mosaic virus isolate C05-270, complete genome.	1	62	6841	6902	57/62(91%)	8e-17	1
CONTIG1282	TGGCATGGTGAATTTGTTATACATAATACCACACAACTGAGAATCCATTTCATTCAAGGTAA	62	HQ384216	10057	potyvirus	Watermelon mosaic virus strain Dendrobium, complete genome.	1	62	6841	6902	57/62(91%)	8e-17	1
CONTIG1294	AGAAATAAGCGATCTTCCAAAGCATTACTCAACCCCAGTTTACTTTGCGACAATCAGTTGGATAAGAATGGAAATTTTGTTTGGGGTGAGCGTGGCAAGCATTCAAAGCGGTTCTTTGCAAATTATTTTGAA	132	EU660586	10051	potyvirus	Watermelon mosaic virus isolate FBR04-37, complete genome.	1	132	2005	2136	123/132(93%)	1e-48	1
CONTIG1294	AGAAATAAGCGATCTTCCAAAGCATTACTCAACCCCAGTTTACTTTGCGACAATCAGTTGGATAAGAATGGAAATTTTGTTTGGGGTGAGCGTGGCAAGCATTCAAAGCGGTTCTTTGCAAATTATTTTGAA	132	HQ384216	10057	potyvirus	Watermelon mosaic virus strain Dendrobium, complete genome.	1	132	2005	2136	122/132(92%)	3e-46	1
CONTIG1294	AGAAATAAGCGATCTTCCAAAGCATTACTCAACCCCAGTTTACTTTGCGACAATCAGTTGGATAAGAATGGAAATTTTGTTTGGGGTGAGCGTGGCAAGCATTCAAAGCGGTTCTTTGCAAATTATTTTGAA	132	AB369278	10037	potyvirus	Watermelon mosaic virus genomic RNA, complete genome, strain: Watermelon.	2	131	2003	2132	120/130(92%)	5e-45	1
CONTIG1294	AGAAATAAGCGATCTTCCAAAGCATTACTCAACCCCAGTTTACTTTGCGACAATCAGTTGGATAAGAATGGAAATTTTGTTTGGGGTGAGCGTGGCAAGCATTCAAAGCGGTTCTTTGCAAATTATTTTGAA	132	KM597070	10030	potyvirus	Watermelon mosaic virus isolate RKG, complete genome.	1	132	1989	2120	121/132(91%)	7e-44	1
CONTIG1294	AGAAATAAGCGATCTTCCAAAGCATTACTCAACCCCAGTTTACTTTGCGACAATCAGTTGGATAAGAATGGAAATTTTGTTTGGGGTGAGCGTGGCAAGCATTCAAAGCGGTTCTTTGCAAATTATTTTGAA	132	EU660585	10051	potyvirus	Watermelon mosaic virus isolate C05-270, complete genome.	1	132	2005	2136	121/132(91%)	7e-44	1
CONTIG1294	AGAAATAAGCGATCTTCCAAAGCATTACTCAACCCCAGTTTACTTTGCGACAATCAGTTGGATAAGAATGGAAATTTTGTTTGGGGTGAGCGTGGCAAGCATTCAAAGCGGTTCTTTGCAAATTATTTTGAA	132	JF273469	10047	potyvirus	Watermelon mosaic virus isolate C04-106, complete genome.	1	131	2005	2135	119/131(90%)	7e-41	1
CONTIG1294	AGAAATAAGCGATCTTCCAAAGCATTACTCAACCCCAGTTTACTTTGCGACAATCAGTTGGATAAGAATGGAAATTTTGTTTGGGGTGAGCGTGGCAAGCATTCAAAGCGGTTCTTTGCAAATTATTTTGAA	132	JF273467	10032	potyvirus	Watermelon mosaic virus isolate Cg09-640, complete genome.	1	132	1990	2121	120/133(90%)	4e-39	1
CONTIG1294	AGAAATAAGCGATCTTCCAAAGCATTACTCAACCCCAGTTTACTTTGCGACAATCAGTTGGATAAGAATGGAAATTTTGTTTGGGGTGAGCGTGGCAAGCATTCAAAGCGGTTCTTTGCAAATTATTTTGAA	132	EU660583	10050	potyvirus	Watermelon mosaic virus isolate FMF03-141, complete genome.	1	132	2005	2136	119/132(90%)	4e-39	1
CONTIG1294	AGAAATAAGCGATCTTCCAAAGCATTACTCAACCCCAGTTTACTTTGCGACAATCAGTTGGATAAGAATGGAAATTTTGTTTGGGGTGAGCGTGGCAAGCATTCAAAGCGGTTCTTTGCAAATTATTTTGAA	132	EU660584	10045	potyvirus	Watermelon mosaic virus isolate IR02-54, complete genome.	1	131	2005	2135	118/131(90%)	2e-38	1
CONTIG1294	AGAAATAAGCGATCTTCCAAAGCATTACTCAACCCCAGTTTACTTTGCGACAATCAGTTGGATAAGAATGGAAATTTTGTTTGGGGTGAGCGTGGCAAGCATTCAAAGCGGTTCTTTGCAAATTATTTTGAA	132	KP100058	10040	potyvirus	Watermelon mosaic virus isolate SangJu6-1, complete genome.	4	132	1993	2121	116/129(89%)	3e-37	1
CONTIG1294	AGAAATAAGCGATCTTCCAAAGCATTACTCAACCCCAGTTTACTTTGCGACAATCAGTTGGATAAGAATGGAAATTTTGTTTGGGGTGAGCGTGGCAAGCATTCAAAGCGGTTCTTTGCAAATTATTTTGAA	132	EU660580	10045	potyvirus	Watermelon mosaic virus isolate CHI87-620, complete genome.	1	131	2005	2135	117/131(89%)	4e-36	1
CONTIG1294	AGAAATAAGCGATCTTCCAAAGCATTACTCAACCCCAGTTTACTTTGCGACAATCAGTTGGATAAGAATGGAAATTTTGTTTGGGGTGAGCGTGGCAAGCATTCAAAGCGGTTCTTTGCAAATTATTTTGAA	132	EU660588	10045	potyvirus	Watermelon mosaic virus isolate C06-666, complete genome.	1	132	2005	2136	117/132(88%)	3e-34	1
CONTIG1294	AGAAATAAGCGATCTTCCAAAGCATTACTCAACCCCAGTTTACTTTGCGACAATCAGTTGGATAAGAATGGAAATTTTGTTTGGGGTGAGCGTGGCAAGCATTCAAAGCGGTTCTTTGCAAATTATTTTGAA	132	JX079685	10046	potyvirus	Watermelon mosaic virus strain WMV-ShanXi, complete genome.	1	132	2002	2133	117/132(88%)	3e-34	1
CONTIG1301	CAAATTCTTGCAATTAAAAGGAAAGTGGGACGGAAAGAAATTCATGAACGACGCTATCGT	60	KM597070	10030	potyvirus	Watermelon mosaic virus isolate RKG, complete genome.	5	60	5940	5995	54/56(96%)	2e-20	1
CONTIG1301	CAAATTCTTGCAATTAAAAGGAAAGTGGGACGGAAAGAAATTCATGAACGACGCTATCGT	60	EU660583	10050	potyvirus	Watermelon mosaic virus isolate FMF03-141, complete genome.	5	60	5956	6011	54/56(96%)	2e-20	1
CONTIG1301	CAAATTCTTGCAATTAAAAGGAAAGTGGGACGGAAAGAAATTCATGAACGACGCTATCGT	60	JF273467	10032	potyvirus	Watermelon mosaic virus isolate Cg09-640, complete genome.	8	60	5944	5996	51/53(96%)	1e-18	1
CONTIG1301	CAAATTCTTGCAATTAAAAGGAAAGTGGGACGGAAAGAAATTCATGAACGACGCTATCGT	60	EU660586	10051	potyvirus	Watermelon mosaic virus isolate FBR04-37, complete genome.	8	60	5959	6011	51/53(96%)	1e-18	1
CONTIG1301	CAAATTCTTGCAATTAAAAGGAAAGTGGGACGGAAAGAAATTCATGAACGACGCTATCGT	60	EU660585	10051	potyvirus	Watermelon mosaic virus isolate C05-270, complete genome.	11	60	5962	6011	48/50(96%)	8e-17	1
CONTIG1301	CAAATTCTTGCAATTAAAAGGAAAGTGGGACGGAAAGAAATTCATGAACGACGCTATCGT	60	AB369278	10037	potyvirus	Watermelon mosaic virus genomic RNA, complete genome, strain: Watermelon.	5	60	5953	6008	52/56(92%)	1e-15	1
CONTIG1301	CAAATTCTTGCAATTAAAAGGAAAGTGGGACGGAAAGAAATTCATGAACGACGCTATCGT	60	EU660584	10045	potyvirus	Watermelon mosaic virus isolate IR02-54, complete genome.	1	60	5952	6011	55/60(91%)	1e-15	1
CONTIG1301	CAAATTCTTGCAATTAAAAGGAAAGTGGGACGGAAAGAAATTCATGAACGACGCTATCGT	60	JX079685	10046	potyvirus	Watermelon mosaic virus strain WMV-ShanXi, complete genome.	5	60	5953	6008	52/56(92%)	1e-15	1
CONTIG1301	CAAATTCTTGCAATTAAAAGGAAAGTGGGACGGAAAGAAATTCATGAACGACGCTATCGT	60	KP100058	10040	potyvirus	Watermelon mosaic virus isolate SangJu6-1, complete genome.	14	60	5950	5996	45/47(95%)	5e-15	1
CONTIG1301	CAAATTCTTGCAATTAAAAGGAAAGTGGGACGGAAAGAAATTCATGAACGACGCTATCGT	60	HQ384216	10057	potyvirus	Watermelon mosaic virus strain Dendrobium, complete genome.	10	60	5961	6011	48/51(94%)	5e-15	1
CONTIG1301	CAAATTCTTGCAATTAAAAGGAAAGTGGGACGGAAAGAAATTCATGAACGACGCTATCGT	60	EU660588	10045	potyvirus	Watermelon mosaic virus isolate C06-666, complete genome.	1	53	5952	6004	49/53(92%)	8e-14	1
CONTIG1313	TATCTAAAGGAGCTGTTCAATTGAGGTTATGCTCGTATGAACAAGCAAAGAAG	53	EU660585	10051	potyvirus	Watermelon mosaic virus isolate C05-270, complete genome.	1	53	806	858	51/53(96%)	1e-18	1
CONTIG1313	TATCTAAAGGAGCTGTTCAATTGAGGTTATGCTCGTATGAACAAGCAAAGAAG	53	JF273469	10047	potyvirus	Watermelon mosaic virus isolate C04-106, complete genome.	4	53	809	858	48/50(96%)	7e-17	1
CONTIG1314	GGTGAGGGTCGCGAGAGGGTGATTTCTGTACCCAGAGTAGTGACACAGCAGAAGGAGGTAGTTATCACCAAGGCAGTTCCTCATATCTATGAAGAAGAATATGAGGTGGAAGTGCCACAACCAGCCTCTAAGATGGTGTTGCCAACTGGAGGTAATGTCTGTGGAACTG	169	KP100058	10040	potyvirus	Watermelon mosaic virus isolate SangJu6-1, complete genome.	1	169	406	574	160/169(94%)	1e-70	1
CONTIG1314	GGTGAGGGTCGCGAGAGGGTGATTTCTGTACCCAGAGTAGTGACACAGCAGAAGGAGGTAGTTATCACCAAGGCAGTTCCTCATATCTATGAAGAAGAATATGAGGTGGAAGTGCCACAACCAGCCTCTAAGATGGTGTTGCCAACTGGAGGTAATGTCTGTGGAACTG	169	JF273467	10032	potyvirus	Watermelon mosaic virus isolate Cg09-640, complete genome.	1	169	406	574	160/170(94%)	3e-68	1
CONTIG1339	GCAACAGAGAATTAAGTGTGAAACAGCACTGATCAAGAGCATTTTTAAACCCAAGAGGATGATCCAGATTCTTGAAGAAGATCCGTACATACTCCTTATGGGTTTGATATCACCATCCATCTTAATTCATATGTATCGTATGAGACACTTTGAGAAGGGAATCGAAATGTGGATAAGCAAGGAGCATA	188	EU660588	10045	potyvirus	Watermelon mosaic virus isolate C06-666, complete genome.	2	188	2845	3031	172/188(91%)	1e-64	1
CONTIG1339	GCAACAGAGAATTAAGTGTGAAACAGCACTGATCAAGAGCATTTTTAAACCCAAGAGGATGATCCAGATTCTTGAAGAAGATCCGTACATACTCCTTATGGGTTTGATATCACCATCCATCTTAATTCATATGTATCGTATGAGACACTTTGAGAAGGGAATCGAAATGTGGATAAGCAAGGAGCATA	188	EU660585	10051	potyvirus	Watermelon mosaic virus isolate C05-270, complete genome.	1	186	2844	3029	171/187(91%)	6e-64	1
CONTIG1339	GCAACAGAGAATTAAGTGTGAAACAGCACTGATCAAGAGCATTTTTAAACCCAAGAGGATGATCCAGATTCTTGAAGAAGATCCGTACATACTCCTTATGGGTTTGATATCACCATCCATCTTAATTCATATGTATCGTATGAGACACTTTGAGAAGGGAATCGAAATGTGGATAAGCAAGGAGCATA	188	EU660580	10045	potyvirus	Watermelon mosaic virus isolate CHI87-620, complete genome.	1	188	2844	3031	170/189(89%)	5e-58	1
CONTIG1339	GCAACAGAGAATTAAGTGTGAAACAGCACTGATCAAGAGCATTTTTAAACCCAAGAGGATGATCCAGATTCTTGAAGAAGATCCGTACATACTCCTTATGGGTTTGATATCACCATCCATCTTAATTCATATGTATCGTATGAGACACTTTGAGAAGGGAATCGAAATGTGGATAAGCAAGGAGCATA	188	EU660584	10045	potyvirus	Watermelon mosaic virus isolate IR02-54, complete genome.	2	188	2845	3031	170/189(89%)	2e-57	1
CONTIG1339	GCAACAGAGAATTAAGTGTGAAACAGCACTGATCAAGAGCATTTTTAAACCCAAGAGGATGATCCAGATTCTTGAAGAAGATCCGTACATACTCCTTATGGGTTTGATATCACCATCCATCTTAATTCATATGTATCGTATGAGACACTTTGAGAAGGGAATCGAAATGTGGATAAGCAAGGAGCATA	188	KP100058	10040	potyvirus	Watermelon mosaic virus isolate SangJu6-1, complete genome.	1	186	2829	3014	168/187(89%)	8e-57	1
CONTIG1339	GCAACAGAGAATTAAGTGTGAAACAGCACTGATCAAGAGCATTTTTAAACCCAAGAGGATGATCCAGATTCTTGAAGAAGATCCGTACATACTCCTTATGGGTTTGATATCACCATCCATCTTAATTCATATGTATCGTATGAGACACTTTGAGAAGGGAATCGAAATGTGGATAAGCAAGGAGCATA	188	JF273469	10047	potyvirus	Watermelon mosaic virus isolate C04-106, complete genome.	1	188	2844	3031	169/189(89%)	1e-55	1
CONTIG1339	GCAACAGAGAATTAAGTGTGAAACAGCACTGATCAAGAGCATTTTTAAACCCAAGAGGATGATCCAGATTCTTGAAGAAGATCCGTACATACTCCTTATGGGTTTGATATCACCATCCATCTTAATTCATATGTATCGTATGAGACACTTTGAGAAGGGAATCGAAATGTGGATAAGCAAGGAGCATA	188	EU660586	10051	potyvirus	Watermelon mosaic virus isolate FBR04-37, complete genome.	1	188	2844	3031	168/188(89%)	1e-55	1
CONTIG1339	GCAACAGAGAATTAAGTGTGAAACAGCACTGATCAAGAGCATTTTTAAACCCAAGAGGATGATCCAGATTCTTGAAGAAGATCCGTACATACTCCTTATGGGTTTGATATCACCATCCATCTTAATTCATATGTATCGTATGAGACACTTTGAGAAGGGAATCGAAATGTGGATAAGCAAGGAGCATA	188	JX079685	10046	potyvirus	Watermelon mosaic virus strain WMV-ShanXi, complete genome.	2	188	2842	3028	167/187(89%)	5e-55	1
CONTIG1339	GCAACAGAGAATTAAGTGTGAAACAGCACTGATCAAGAGCATTTTTAAACCCAAGAGGATGATCCAGATTCTTGAAGAAGATCCGTACATACTCCTTATGGGTTTGATATCACCATCCATCTTAATTCATATGTATCGTATGAGACACTTTGAGAAGGGAATCGAAATGTGGATAAGCAAGGAGCATA	188	EU660583	10050	potyvirus	Watermelon mosaic virus isolate FMF03-141, complete genome.	38	188	2881	3031	140/151(92%)	5e-55	1
CONTIG1339	GCAACAGAGAATTAAGTGTGAAACAGCACTGATCAAGAGCATTTTTAAACCCAAGAGGATGATCCAGATTCTTGAAGAAGATCCGTACATACTCCTTATGGGTTTGATATCACCATCCATCTTAATTCATATGTATCGTATGAGACACTTTGAGAAGGGAATCGAAATGTGGATAAGCAAGGAGCATA	188	AB369278	10037	potyvirus	Watermelon mosaic virus genomic RNA, complete genome, strain: Watermelon.	14	183	2854	3023	154/171(90%)	5e-52	1
CONTIG1339	GCAACAGAGAATTAAGTGTGAAACAGCACTGATCAAGAGCATTTTTAAACCCAAGAGGATGATCCAGATTCTTGAAGAAGATCCGTACATACTCCTTATGGGTTTGATATCACCATCCATCTTAATTCATATGTATCGTATGAGACACTTTGAGAAGGGAATCGAAATGTGGATAAGCAAGGAGCATA	188	KM597070	10030	potyvirus	Watermelon mosaic virus isolate RKG, complete genome.	1	188	2828	3015	167/189(88%)	8e-51	1
CONTIG1339	GCAACAGAGAATTAAGTGTGAAACAGCACTGATCAAGAGCATTTTTAAACCCAAGAGGATGATCCAGATTCTTGAAGAAGATCCGTACATACTCCTTATGGGTTTGATATCACCATCCATCTTAATTCATATGTATCGTATGAGACACTTTGAGAAGGGAATCGAAATGTGGATAAGCAAGGAGCATA	188	JF273467	10032	potyvirus	Watermelon mosaic virus isolate Cg09-640, complete genome.	1	188	2829	3016	167/189(88%)	8e-51	1
CONTIG1341	CGGACAGAGAGAATTAGCAATTGGATCGCTCATTGTACCATTAGACTTCGAGCGTGCACGCATGGCATTACAAGGCAAAACATA	84	KM597070	10030	potyvirus	Watermelon mosaic virus isolate RKG, complete genome.	2	84	2175	2258	82/84(97%)	2e-36	1
CONTIG1341	CGGACAGAGAGAATTAGCAATTGGATCGCTCATTGTACCATTAGACTTCGAGCGTGCACGCATGGCATTACAAGGCAAAACATA	84	EU660585	10051	potyvirus	Watermelon mosaic virus isolate C05-270, complete genome.	2	84	2191	2274	82/84(97%)	2e-36	1
CONTIG1341	CGGACAGAGAGAATTAGCAATTGGATCGCTCATTGTACCATTAGACTTCGAGCGTGCACGCATGGCATTACAAGGCAAAACATA	84	EU660583	10050	potyvirus	Watermelon mosaic virus isolate FMF03-141, complete genome.	2	80	2191	2269	77/79(97%)	6e-34	1
CONTIG1341	CGGACAGAGAGAATTAGCAATTGGATCGCTCATTGTACCATTAGACTTCGAGCGTGCACGCATGGCATTACAAGGCAAAACATA	84	JF273467	10032	potyvirus	Watermelon mosaic virus isolate Cg09-640, complete genome.	2	84	2176	2259	80/84(95%)	1e-31	1
CONTIG1341	CGGACAGAGAGAATTAGCAATTGGATCGCTCATTGTACCATTAGACTTCGAGCGTGCACGCATGGCATTACAAGGCAAAACATA	84	HQ384216	10057	potyvirus	Watermelon mosaic virus strain Dendrobium, complete genome.	2	84	2191	2274	80/84(95%)	1e-31	1
CONTIG1341	CGGACAGAGAGAATTAGCAATTGGATCGCTCATTGTACCATTAGACTTCGAGCGTGCACGCATGGCATTACAAGGCAAAACATA	84	EU660580	10045	potyvirus	Watermelon mosaic virus isolate CHI87-620, complete genome.	8	84	2197	2274	73/78(93%)	1e-25	1
CONTIG1341	CGGACAGAGAGAATTAGCAATTGGATCGCTCATTGTACCATTAGACTTCGAGCGTGCACGCATGGCATTACAAGGCAAAACATA	84	JF273469	10047	potyvirus	Watermelon mosaic virus isolate C04-106, complete genome.	8	84	2197	2274	73/78(93%)	1e-25	1
CONTIG1341	CGGACAGAGAGAATTAGCAATTGGATCGCTCATTGTACCATTAGACTTCGAGCGTGCACGCATGGCATTACAAGGCAAAACATA	84	KP100058	10040	potyvirus	Watermelon mosaic virus isolate SangJu6-1, complete genome.	2	67	2176	2241	62/66(93%)	2e-21	1
CONTIG1352	AAATTAAAACAACTCATAAAGACATCGAACAAAACGAACGCAAACAAATTCTCAAGTTTTCAAGCTATTTCAAGCAATTTGTATTTTCAACATTCACAAGTTAACGATTCACCAATATCAACAACAACACAAATGGCTACAATTATGTTTGGAGATTTCACTGTGCAGCTGAAACACAGCACAGTAACAGAGAAGAGAAAGCGGGTGGTTGAAACCACCAAGTTTGAACAAGAGGTATGTATGAAAACTGTTTGCGAGACAGTTATGGAGAGCATCACTGTAGGATGCACAGCAAGGTGCGCGGGCCTGAGCGCATACACAAAATCGTCCCTCAGGAGAGCCATCAAGGAAGGGGACCTCAGTGCATCAGGAGGATGCAATTACTGTGGTCTTCGCGCA…	10051	EU660585	10051	potyvirus	Watermelon mosaic virus isolate C05-270, complete genome.	1	10051	1	10051	9817/10056(97%)	0	1
CONTIG1352	AAATTAAAACAACTCATAAAGACATCGAACAAAACGAACGCAAACAAATTCTCAAGTTTTCAAGCTATTTCAAGCAATTTGTATTTTCAACATTCACAAGTTAACGATTCACCAATATCAACAACAACACAAATGGCTACAATTATGTTTGGAGATTTCACTGTGCAGCTGAAACACAGCACAGTAACAGAGAAGAGAAAGCGGGTGGTTGAAACCACCAAGTTTGAACAAGAGGTATGTATGAAAACTGTTTGCGAGACAGTTATGGAGAGCATCACTGTAGGATGCACAGCAAGGTGCGCGGGCCTGAGCGCATACACAAAATCGTCCCTCAGGAGAGCCATCAAGGAAGGGGACCTCAGTGCATCAGGAGGATGCAATTACTGTGGTCTTCGCGCA…	10051	HQ384216	10057	potyvirus	Watermelon mosaic virus strain Dendrobium, complete genome.	1	10051	1	10045	9428/10078(93%)	0	1
CONTIG1352	AAATTAAAACAACTCATAAAGACATCGAACAAAACGAACGCAAACAAATTCTCAAGTTTTCAAGCTATTTCAAGCAATTTGTATTTTCAACATTCACAAGTTAACGATTCACCAATATCAACAACAACACAAATGGCTACAATTATGTTTGGAGATTTCACTGTGCAGCTGAAACACAGCACAGTAACAGAGAAGAGAAAGCGGGTGGTTGAAACCACCAAGTTTGAACAAGAGGTATGTATGAAAACTGTTTGCGAGACAGTTATGGAGAGCATCACTGTAGGATGCACAGCAAGGTGCGCGGGCCTGAGCGCATACACAAAATCGTCCCTCAGGAGAGCCATCAAGGAAGGGGACCTCAGTGCATCAGGAGGATGCAATTACTGTGGTCTTCGCGCA…	10051	EU660586	10051	potyvirus	Watermelon mosaic virus isolate FBR04-37, complete genome.	1	10051	1	10051	9395/10069(93%)	0	1
CONTIG1352	AAATTAAAACAACTCATAAAGACATCGAACAAAACGAACGCAAACAAATTCTCAAGTTTTCAAGCTATTTCAAGCAATTTGTATTTTCAACATTCACAAGTTAACGATTCACCAATATCAACAACAACACAAATGGCTACAATTATGTTTGGAGATTTCACTGTGCAGCTGAAACACAGCACAGTAACAGAGAAGAGAAAGCGGGTGGTTGAAACCACCAAGTTTGAACAAGAGGTATGTATGAAAACTGTTTGCGAGACAGTTATGGAGAGCATCACTGTAGGATGCACAGCAAGGTGCGCGGGCCTGAGCGCATACACAAAATCGTCCCTCAGGAGAGCCATCAAGGAAGGGGACCTCAGTGCATCAGGAGGATGCAATTACTGTGGTCTTCGCGCA…	10051	JF273469	10047	potyvirus	Watermelon mosaic virus isolate C04-106, complete genome.	1	10046	1	10046	9401/10074(93%)	0	1
CONTIG1352	AAATTAAAACAACTCATAAAGACATCGAACAAAACGAACGCAAACAAATTCTCAAGTTTTCAAGCTATTTCAAGCAATTTGTATTTTCAACATTCACAAGTTAACGATTCACCAATATCAACAACAACACAAATGGCTACAATTATGTTTGGAGATTTCACTGTGCAGCTGAAACACAGCACAGTAACAGAGAAGAGAAAGCGGGTGGTTGAAACCACCAAGTTTGAACAAGAGGTATGTATGAAAACTGTTTGCGAGACAGTTATGGAGAGCATCACTGTAGGATGCACAGCAAGGTGCGCGGGCCTGAGCGCATACACAAAATCGTCCCTCAGGAGAGCCATCAAGGAAGGGGACCTCAGTGCATCAGGAGGATGCAATTACTGTGGTCTTCGCGCA…	10051	KM597070	10030	potyvirus	Watermelon mosaic virus isolate RKG, complete genome.	2	542	1	541	517/542(95%)	0	1
CONTIG1352	AAATTAAAACAACTCATAAAGACATCGAACAAAACGAACGCAAACAAATTCTCAAGTTTTCAAGCTATTTCAAGCAATTTGTATTTTCAACATTCACAAGTTAACGATTCACCAATATCAACAACAACACAAATGGCTACAATTATGTTTGGAGATTTCACTGTGCAGCTGAAACACAGCACAGTAACAGAGAAGAGAAAGCGGGTGGTTGAAACCACCAAGTTTGAACAAGAGGTATGTATGAAAACTGTTTGCGAGACAGTTATGGAGAGCATCACTGTAGGATGCACAGCAAGGTGCGCGGGCCTGAGCGCATACACAAAATCGTCCCTCAGGAGAGCCATCAAGGAAGGGGACCTCAGTGCATCAGGAGGATGCAATTACTGTGGTCTTCGCGCA…	10051	KM597070	10030	potyvirus	Watermelon mosaic virus isolate RKG, complete genome.	616	10046	600	10030	8880/9451(93%)	0	1
CONTIG1366	ACGTCAATGGCATACCTGATAAGCTATATGAATCATTGTGGGATACGGTATGCAACTATAAGTGTGATGCAGGTTTTGGCTCGATTAGGAGTGTGAACGCATCAAAAATAAGTTACACTCTGAGCACAGACCCAACAGCGATACCCCGAACGCTCGTCATTTTGGATCATTTACTCAGTGAAGAGATGACCAAGAAAAGCCATTTTGATACGATTGGTTCTTCTGTTACCGGTTATTCTTTTTCTCTTGCGGGTATAGCTGATGGATTCAGGAAGAGGTACTTAAGAGACTACACGCAGCAAAATATAGCAA	312	EU660583	10050	potyvirus	Watermelon mosaic virus isolate FMF03-141, complete genome.	3	312	5515	5824	301/310(97%)	1e-154	1
CONTIG1366	ACGTCAATGGCATACCTGATAAGCTATATGAATCATTGTGGGATACGGTATGCAACTATAAGTGTGATGCAGGTTTTGGCTCGATTAGGAGTGTGAACGCATCAAAAATAAGTTACACTCTGAGCACAGACCCAACAGCGATACCCCGAACGCTCGTCATTTTGGATCATTTACTCAGTGAAGAGATGACCAAGAAAAGCCATTTTGATACGATTGGTTCTTCTGTTACCGGTTATTCTTTTTCTCTTGCGGGTATAGCTGATGGATTCAGGAAGAGGTACTTAAGAGACTACACGCAGCAAAATATAGCAA	312	EU660585	10051	potyvirus	Watermelon mosaic virus isolate C05-270, complete genome.	1	312	5513	5824	301/312(96%)	1e-151	1
CONTIG1366	ACGTCAATGGCATACCTGATAAGCTATATGAATCATTGTGGGATACGGTATGCAACTATAAGTGTGATGCAGGTTTTGGCTCGATTAGGAGTGTGAACGCATCAAAAATAAGTTACACTCTGAGCACAGACCCAACAGCGATACCCCGAACGCTCGTCATTTTGGATCATTTACTCAGTGAAGAGATGACCAAGAAAAGCCATTTTGATACGATTGGTTCTTCTGTTACCGGTTATTCTTTTTCTCTTGCGGGTATAGCTGATGGATTCAGGAAGAGGTACTTAAGAGACTACACGCAGCAAAATATAGCAA	312	KM597070	10030	potyvirus	Watermelon mosaic virus isolate RKG, complete genome.	6	312	5502	5808	297/307(96%)	1e-150	1
CONTIG1366	ACGTCAATGGCATACCTGATAAGCTATATGAATCATTGTGGGATACGGTATGCAACTATAAGTGTGATGCAGGTTTTGGCTCGATTAGGAGTGTGAACGCATCAAAAATAAGTTACACTCTGAGCACAGACCCAACAGCGATACCCCGAACGCTCGTCATTTTGGATCATTTACTCAGTGAAGAGATGACCAAGAAAAGCCATTTTGATACGATTGGTTCTTCTGTTACCGGTTATTCTTTTTCTCTTGCGGGTATAGCTGATGGATTCAGGAAGAGGTACTTAAGAGACTACACGCAGCAAAATATAGCAA	312	HQ384216	10057	potyvirus	Watermelon mosaic virus strain Dendrobium, complete genome.	6	312	5518	5824	293/307(95%)	1e-140	1
CONTIG1366	ACGTCAATGGCATACCTGATAAGCTATATGAATCATTGTGGGATACGGTATGCAACTATAAGTGTGATGCAGGTTTTGGCTCGATTAGGAGTGTGAACGCATCAAAAATAAGTTACACTCTGAGCACAGACCCAACAGCGATACCCCGAACGCTCGTCATTTTGGATCATTTACTCAGTGAAGAGATGACCAAGAAAAGCCATTTTGATACGATTGGTTCTTCTGTTACCGGTTATTCTTTTTCTCTTGCGGGTATAGCTGATGGATTCAGGAAGAGGTACTTAAGAGACTACACGCAGCAAAATATAGCAA	312	EU660584	10045	potyvirus	Watermelon mosaic virus isolate IR02-54, complete genome.	3	312	5515	5824	295/310(95%)	1e-140	1
CONTIG1366	ACGTCAATGGCATACCTGATAAGCTATATGAATCATTGTGGGATACGGTATGCAACTATAAGTGTGATGCAGGTTTTGGCTCGATTAGGAGTGTGAACGCATCAAAAATAAGTTACACTCTGAGCACAGACCCAACAGCGATACCCCGAACGCTCGTCATTTTGGATCATTTACTCAGTGAAGAGATGACCAAGAAAAGCCATTTTGATACGATTGGTTCTTCTGTTACCGGTTATTCTTTTTCTCTTGCGGGTATAGCTGATGGATTCAGGAAGAGGTACTTAAGAGACTACACGCAGCAAAATATAGCAA	312	JF273469	10047	potyvirus	Watermelon mosaic virus isolate C04-106, complete genome.	3	312	5515	5824	293/310(94%)	1e-135	1
CONTIG1366	ACGTCAATGGCATACCTGATAAGCTATATGAATCATTGTGGGATACGGTATGCAACTATAAGTGTGATGCAGGTTTTGGCTCGATTAGGAGTGTGAACGCATCAAAAATAAGTTACACTCTGAGCACAGACCCAACAGCGATACCCCGAACGCTCGTCATTTTGGATCATTTACTCAGTGAAGAGATGACCAAGAAAAGCCATTTTGATACGATTGGTTCTTCTGTTACCGGTTATTCTTTTTCTCTTGCGGGTATAGCTGATGGATTCAGGAAGAGGTACTTAAGAGACTACACGCAGCAAAATATAGCAA	312	KP100058	10040	potyvirus	Watermelon mosaic virus isolate SangJu6-1, complete genome.	1	312	5498	5809	292/312(93%)	1e-129	1
CONTIG1366	ACGTCAATGGCATACCTGATAAGCTATATGAATCATTGTGGGATACGGTATGCAACTATAAGTGTGATGCAGGTTTTGGCTCGATTAGGAGTGTGAACGCATCAAAAATAAGTTACACTCTGAGCACAGACCCAACAGCGATACCCCGAACGCTCGTCATTTTGGATCATTTACTCAGTGAAGAGATGACCAAGAAAAGCCATTTTGATACGATTGGTTCTTCTGTTACCGGTTATTCTTTTTCTCTTGCGGGTATAGCTGATGGATTCAGGAAGAGGTACTTAAGAGACTACACGCAGCAAAATATAGCAA	312	EU660588	10045	potyvirus	Watermelon mosaic virus isolate C06-666, complete genome.	3	310	5515	5822	289/308(93%)	1e-129	1
CONTIG1378	TCGATAATGGTACATCTCCAGATGTCAATGGAGTATGGGTGATGATGGATGGGGAAGAGCAAGTTGAGTACCCACTAAAGCCAATTGTTGAAAATGCAAAGCCAACTTTGAGACAAAT	118	AB369278	10037	potyvirus	Watermelon mosaic virus genomic RNA, complete genome, strain: Watermelon.	1	118	9338	9455	117/118(99%)	2e-59	1
CONTIG1378	TCGATAATGGTACATCTCCAGATGTCAATGGAGTATGGGTGATGATGGATGGGGAAGAGCAAGTTGAGTACCCACTAAAGCCAATTGTTGAAAATGCAAAGCCAACTTTGAGACAAAT	118	JX079685	10046	potyvirus	Watermelon mosaic virus strain WMV-ShanXi, complete genome.	1	118	9344	9461	117/118(99%)	2e-59	1
CONTIG1378	TCGATAATGGTACATCTCCAGATGTCAATGGAGTATGGGTGATGATGGATGGGGAAGAGCAAGTTGAGTACCCACTAAAGCCAATTGTTGAAAATGCAAAGCCAACTTTGAGACAAAT	118	JF273467	10032	potyvirus	Watermelon mosaic virus isolate Cg09-640, complete genome.	1	118	9332	9449	116/118(98%)	5e-57	1
CONTIG1378	TCGATAATGGTACATCTCCAGATGTCAATGGAGTATGGGTGATGATGGATGGGGAAGAGCAAGTTGAGTACCCACTAAAGCCAATTGTTGAAAATGCAAAGCCAACTTTGAGACAAAT	118	EU660586	10051	potyvirus	Watermelon mosaic virus isolate FBR04-37, complete genome.	1	118	9347	9464	116/118(98%)	5e-57	1
CONTIG1378	TCGATAATGGTACATCTCCAGATGTCAATGGAGTATGGGTGATGATGGATGGGGAAGAGCAAGTTGAGTACCCACTAAAGCCAATTGTTGAAAATGCAAAGCCAACTTTGAGACAAAT	118	JF273469	10047	potyvirus	Watermelon mosaic virus isolate C04-106, complete genome.	1	118	9347	9464	115/118(97%)	1e-54	1
CONTIG1378	TCGATAATGGTACATCTCCAGATGTCAATGGAGTATGGGTGATGATGGATGGGGAAGAGCAAGTTGAGTACCCACTAAAGCCAATTGTTGAAAATGCAAAGCCAACTTTGAGACAAAT	118	KM597070	10030	potyvirus	Watermelon mosaic virus isolate RKG, complete genome.	3	118	9333	9448	113/116(97%)	2e-53	1
CONTIG1378	TCGATAATGGTACATCTCCAGATGTCAATGGAGTATGGGTGATGATGGATGGGGAAGAGCAAGTTGAGTACCCACTAAAGCCAATTGTTGAAAATGCAAAGCCAACTTTGAGACAAAT	118	EU660588	10045	potyvirus	Watermelon mosaic virus isolate C06-666, complete genome.	3	118	9343	9458	113/116(97%)	2e-53	1
CONTIG1378	TCGATAATGGTACATCTCCAGATGTCAATGGAGTATGGGTGATGATGGATGGGGAAGAGCAAGTTGAGTACCCACTAAAGCCAATTGTTGAAAATGCAAAGCCAACTTTGAGACAAAT	118	KP100058	10040	potyvirus	Watermelon mosaic virus isolate SangJu6-1, complete genome.	1	118	9326	9443	114/118(96%)	3e-52	1
CONTIG1378	TCGATAATGGTACATCTCCAGATGTCAATGGAGTATGGGTGATGATGGATGGGGAAGAGCAAGTTGAGTACCCACTAAAGCCAATTGTTGAAAATGCAAAGCCAACTTTGAGACAAAT	118	EU660580	10045	potyvirus	Watermelon mosaic virus isolate CHI87-620, complete genome.	1	118	9341	9458	114/118(96%)	3e-52	1
CONTIG1378	TCGATAATGGTACATCTCCAGATGTCAATGGAGTATGGGTGATGATGGATGGGGAAGAGCAAGTTGAGTACCCACTAAAGCCAATTGTTGAAAATGCAAAGCCAACTTTGAGACAAAT	118	EU660585	10051	potyvirus	Watermelon mosaic virus isolate C05-270, complete genome.	1	118	9347	9464	114/118(96%)	3e-52	1
CONTIG1385	TCTTGTCCAATTGATTATCACAGAGCAAACTTGGATTAAGCAATGCTTTGGAAGATCGCTTATTCCTAAATACTTTGAGTGCATCTTCATCAGTCAAGGTCATGTGATTCTTCCACCACTGTGTCATGGCAAGCAACTGTTTGGAAGCTTGCTCCAGTTCGTCTTGTGTCACCGATGAACCTTTCATGAGAGCTTTGTTGATATCCTGGATCTGCAGCATATGTGTGCTCTTGTAATTCTGTGTCAACCTAACAATTTCCATTGACGTTTGT	272	KP100058	10040	potyvirus	Watermelon mosaic virus isolate SangJu6-1, complete genome.	1	272	1785	2056	261/272(95%)	1e-127	-1
CONTIG1385	TCTTGTCCAATTGATTATCACAGAGCAAACTTGGATTAAGCAATGCTTTGGAAGATCGCTTATTCCTAAATACTTTGAGTGCATCTTCATCAGTCAAGGTCATGTGATTCTTCCACCACTGTGTCATGGCAAGCAACTGTTTGGAAGCTTGCTCCAGTTCGTCTTGTGTCACCGATGAACCTTTCATGAGAGCTTTGTTGATATCCTGGATCTGCAGCATATGTGTGCTCTTGTAATTCTGTGTCAACCTAACAATTTCCATTGACGTTTGT	272	KM597070	10030	potyvirus	Watermelon mosaic virus isolate RKG, complete genome.	1	272	1784	2055	260/272(95%)	1e-124	-1
CONTIG1385	TCTTGTCCAATTGATTATCACAGAGCAAACTTGGATTAAGCAATGCTTTGGAAGATCGCTTATTCCTAAATACTTTGAGTGCATCTTCATCAGTCAAGGTCATGTGATTCTTCCACCACTGTGTCATGGCAAGCAACTGTTTGGAAGCTTGCTCCAGTTCGTCTTGTGTCACCGATGAACCTTTCATGAGAGCTTTGTTGATATCCTGGATCTGCAGCATATGTGTGCTCTTGTAATTCTGTGTCAACCTAACAATTTCCATTGACGTTTGT	272	EU660585	10051	potyvirus	Watermelon mosaic virus isolate C05-270, complete genome.	1	272	1800	2071	260/272(95%)	1e-124	-1
CONTIG1385	TCTTGTCCAATTGATTATCACAGAGCAAACTTGGATTAAGCAATGCTTTGGAAGATCGCTTATTCCTAAATACTTTGAGTGCATCTTCATCAGTCAAGGTCATGTGATTCTTCCACCACTGTGTCATGGCAAGCAACTGTTTGGAAGCTTGCTCCAGTTCGTCTTGTGTCACCGATGAACCTTTCATGAGAGCTTTGTTGATATCCTGGATCTGCAGCATATGTGTGCTCTTGTAATTCTGTGTCAACCTAACAATTTCCATTGACGTTTGT	272	EU660583	10050	potyvirus	Watermelon mosaic virus isolate FMF03-141, complete genome.	1	272	1800	2071	260/273(95%)	1e-122	-1
CONTIG1385	TCTTGTCCAATTGATTATCACAGAGCAAACTTGGATTAAGCAATGCTTTGGAAGATCGCTTATTCCTAAATACTTTGAGTGCATCTTCATCAGTCAAGGTCATGTGATTCTTCCACCACTGTGTCATGGCAAGCAACTGTTTGGAAGCTTGCTCCAGTTCGTCTTGTGTCACCGATGAACCTTTCATGAGAGCTTTGTTGATATCCTGGATCTGCAGCATATGTGTGCTCTTGTAATTCTGTGTCAACCTAACAATTTCCATTGACGTTTGT	272	JF273467	10032	potyvirus	Watermelon mosaic virus isolate Cg09-640, complete genome.	1	272	1785	2056	259/273(94%)	1e-120	-1
CONTIG1385	TCTTGTCCAATTGATTATCACAGAGCAAACTTGGATTAAGCAATGCTTTGGAAGATCGCTTATTCCTAAATACTTTGAGTGCATCTTCATCAGTCAAGGTCATGTGATTCTTCCACCACTGTGTCATGGCAAGCAACTGTTTGGAAGCTTGCTCCAGTTCGTCTTGTGTCACCGATGAACCTTTCATGAGAGCTTTGTTGATATCCTGGATCTGCAGCATATGTGTGCTCTTGTAATTCTGTGTCAACCTAACAATTTCCATTGACGTTTGT	272	HQ384216	10057	potyvirus	Watermelon mosaic virus strain Dendrobium, complete genome.	1	272	1800	2071	256/273(93%)	1e-112	-1
CONTIG1385	TCTTGTCCAATTGATTATCACAGAGCAAACTTGGATTAAGCAATGCTTTGGAAGATCGCTTATTCCTAAATACTTTGAGTGCATCTTCATCAGTCAAGGTCATGTGATTCTTCCACCACTGTGTCATGGCAAGCAACTGTTTGGAAGCTTGCTCCAGTTCGTCTTGTGTCACCGATGAACCTTTCATGAGAGCTTTGTTGATATCCTGGATCTGCAGCATATGTGTGCTCTTGTAATTCTGTGTCAACCTAACAATTTCCATTGACGTTTGT	272	EU660586	10051	potyvirus	Watermelon mosaic virus isolate FBR04-37, complete genome.	1	272	1800	2071	251/272(92%)	1e-103	-1
CONTIG1385	TCTTGTCCAATTGATTATCACAGAGCAAACTTGGATTAAGCAATGCTTTGGAAGATCGCTTATTCCTAAATACTTTGAGTGCATCTTCATCAGTCAAGGTCATGTGATTCTTCCACCACTGTGTCATGGCAAGCAACTGTTTGGAAGCTTGCTCCAGTTCGTCTTGTGTCACCGATGAACCTTTCATGAGAGCTTTGTTGATATCCTGGATCTGCAGCATATGTGTGCTCTTGTAATTCTGTGTCAACCTAACAATTTCCATTGACGTTTGT	272	EU660588	10045	potyvirus	Watermelon mosaic virus isolate C06-666, complete genome.	6	272	1800	2066	245/267(91%)	8e-98	-1
CONTIG1385	TCTTGTCCAATTGATTATCACAGAGCAAACTTGGATTAAGCAATGCTTTGGAAGATCGCTTATTCCTAAATACTTTGAGTGCATCTTCATCAGTCAAGGTCATGTGATTCTTCCACCACTGTGTCATGGCAAGCAACTGTTTGGAAGCTTGCTCCAGTTCGTCTTGTGTCACCGATGAACCTTTCATGAGAGCTTTGTTGATATCCTGGATCTGCAGCATATGTGTGCTCTTGTAATTCTGTGTCAACCTAACAATTTCCATTGACGTTTGT	272	EU660584	10045	potyvirus	Watermelon mosaic virus isolate IR02-54, complete genome.	1	271	1801	2071	249/272(91%)	8e-98	-1
CONTIG1385	TCTTGTCCAATTGATTATCACAGAGCAAACTTGGATTAAGCAATGCTTTGGAAGATCGCTTATTCCTAAATACTTTGAGTGCATCTTCATCAGTCAAGGTCATGTGATTCTTCCACCACTGTGTCATGGCAAGCAACTGTTTGGAAGCTTGCTCCAGTTCGTCTTGTGTCACCGATGAACCTTTCATGAGAGCTTTGTTGATATCCTGGATCTGCAGCATATGTGTGCTCTTGTAATTCTGTGTCAACCTAACAATTTCCATTGACGTTTGT	272	JF273469	10047	potyvirus	Watermelon mosaic virus isolate C04-106, complete genome.	1	272	1800	2071	248/272(91%)	5e-96	-1
CONTIG1397	GATGAGCGAACAAAGAAAAGAGAGGAATTGTGGTTCATGTCACACCAAGCCATACTAGTTGACGGGATATACATCCCGAAGCTTGAACCTGAAAGGATAGTTTCCATCTTAGAGTGGGATAGGAGCAAGGAAATTATGCACCGCACTGAAGCAATTTGTGCAGCA	165	JF273467	10032	potyvirus	Watermelon mosaic virus isolate Cg09-640, complete genome.	1	164	8524	8687	158/164(96%)	9e-75	1
CONTIG1397	GATGAGCGAACAAAGAAAAGAGAGGAATTGTGGTTCATGTCACACCAAGCCATACTAGTTGACGGGATATACATCCCGAAGCTTGAACCTGAAAGGATAGTTTCCATCTTAGAGTGGGATAGGAGCAAGGAAATTATGCACCGCACTGAAGCAATTTGTGCAGCA	165	AB369278	10037	potyvirus	Watermelon mosaic virus genomic RNA, complete genome, strain: Watermelon.	1	164	8536	8699	158/164(96%)	9e-75	1
CONTIG1397	GATGAGCGAACAAAGAAAAGAGAGGAATTGTGGTTCATGTCACACCAAGCCATACTAGTTGACGGGATATACATCCCGAAGCTTGAACCTGAAAGGATAGTTTCCATCTTAGAGTGGGATAGGAGCAAGGAAATTATGCACCGCACTGAAGCAATTTGTGCAGCA	165	JF273469	10047	potyvirus	Watermelon mosaic virus isolate C04-106, complete genome.	1	164	8539	8702	158/164(96%)	9e-75	1
CONTIG1397	GATGAGCGAACAAAGAAAAGAGAGGAATTGTGGTTCATGTCACACCAAGCCATACTAGTTGACGGGATATACATCCCGAAGCTTGAACCTGAAAGGATAGTTTCCATCTTAGAGTGGGATAGGAGCAAGGAAATTATGCACCGCACTGAAGCAATTTGTGCAGCA	165	EU660586	10051	potyvirus	Watermelon mosaic virus isolate FBR04-37, complete genome.	1	164	8539	8702	158/164(96%)	9e-75	1
CONTIG1397	GATGAGCGAACAAAGAAAAGAGAGGAATTGTGGTTCATGTCACACCAAGCCATACTAGTTGACGGGATATACATCCCGAAGCTTGAACCTGAAAGGATAGTTTCCATCTTAGAGTGGGATAGGAGCAAGGAAATTATGCACCGCACTGAAGCAATTTGTGCAGCA	165	JX079685	10046	potyvirus	Watermelon mosaic virus strain WMV-ShanXi, complete genome.	1	164	8536	8699	157/164(95%)	2e-72	1
CONTIG1397	GATGAGCGAACAAAGAAAAGAGAGGAATTGTGGTTCATGTCACACCAAGCCATACTAGTTGACGGGATATACATCCCGAAGCTTGAACCTGAAAGGATAGTTTCCATCTTAGAGTGGGATAGGAGCAAGGAAATTATGCACCGCACTGAAGCAATTTGTGCAGCA	165	EU660580	10045	potyvirus	Watermelon mosaic virus isolate CHI87-620, complete genome.	1	164	8539	8702	155/164(94%)	1e-67	1
CONTIG1397	GATGAGCGAACAAAGAAAAGAGAGGAATTGTGGTTCATGTCACACCAAGCCATACTAGTTGACGGGATATACATCCCGAAGCTTGAACCTGAAAGGATAGTTTCCATCTTAGAGTGGGATAGGAGCAAGGAAATTATGCACCGCACTGAAGCAATTTGTGCAGCA	165	EU660583	10050	potyvirus	Watermelon mosaic virus isolate FMF03-141, complete genome.	1	164	8539	8702	155/164(94%)	1e-67	1
CONTIG1397	GATGAGCGAACAAAGAAAAGAGAGGAATTGTGGTTCATGTCACACCAAGCCATACTAGTTGACGGGATATACATCCCGAAGCTTGAACCTGAAAGGATAGTTTCCATCTTAGAGTGGGATAGGAGCAAGGAAATTATGCACCGCACTGAAGCAATTTGTGCAGCA	165	EU660585	10051	potyvirus	Watermelon mosaic virus isolate C05-270, complete genome.	1	164	8539	8702	155/164(94%)	1e-67	1
CONTIG1397	GATGAGCGAACAAAGAAAAGAGAGGAATTGTGGTTCATGTCACACCAAGCCATACTAGTTGACGGGATATACATCCCGAAGCTTGAACCTGAAAGGATAGTTTCCATCTTAGAGTGGGATAGGAGCAAGGAAATTATGCACCGCACTGAAGCAATTTGTGCAGCA	165	EU660588	10045	potyvirus	Watermelon mosaic virus isolate C06-666, complete genome.	1	164	8539	8702	154/164(93%)	3e-65	1
CONTIG1397	GATGAGCGAACAAAGAAAAGAGAGGAATTGTGGTTCATGTCACACCAAGCCATACTAGTTGACGGGATATACATCCCGAAGCTTGAACCTGAAAGGATAGTTTCCATCTTAGAGTGGGATAGGAGCAAGGAAATTATGCACCGCACTGAAGCAATTTGTGCAGCA	165	HQ384216	10057	potyvirus	Watermelon mosaic virus strain Dendrobium, complete genome.	1	164	8539	8702	152/164(92%)	2e-60	1
CONTIG1397	GATGAGCGAACAAAGAAAAGAGAGGAATTGTGGTTCATGTCACACCAAGCCATACTAGTTGACGGGATATACATCCCGAAGCTTGAACCTGAAAGGATAGTTTCCATCTTAGAGTGGGATAGGAGCAAGGAAATTATGCACCGCACTGAAGCAATTTGTGCAGCA	165	KM597070	10030	potyvirus	Watermelon mosaic virus isolate RKG, complete genome.	1	164	8523	8686	151/164(92%)	5e-58	1
CONTIG1397	GATGAGCGAACAAAGAAAAGAGAGGAATTGTGGTTCATGTCACACCAAGCCATACTAGTTGACGGGATATACATCCCGAAGCTTGAACCTGAAAGGATAGTTTCCATCTTAGAGTGGGATAGGAGCAAGGAAATTATGCACCGCACTGAAGCAATTTGTGCAGCA	165	EU660584	10045	potyvirus	Watermelon mosaic virus isolate IR02-54, complete genome.	1	164	8539	8702	151/164(92%)	5e-58	1
CONTIG1397	GATGAGCGAACAAAGAAAAGAGAGGAATTGTGGTTCATGTCACACCAAGCCATACTAGTTGACGGGATATACATCCCGAAGCTTGAACCTGAAAGGATAGTTTCCATCTTAGAGTGGGATAGGAGCAAGGAAATTATGCACCGCACTGAAGCAATTTGTGCAGCA	165	KP100058	10040	potyvirus	Watermelon mosaic virus isolate SangJu6-1, complete genome.	4	164	8527	8687	148/161(91%)	3e-56	1
CONTIG1406	CAAAGTCAACTATGTGCGGAAGCATGGAGCTGTTATACCAAAATTCACTCTTCCACATGA	60	JX079685	10046	potyvirus	Watermelon mosaic virus strain WMV-ShanXi, complete genome.	1	60	1143	1202	58/60(96%)	9e-23	1
CONTIG1406	CAAAGTCAACTATGTGCGGAAGCATGGAGCTGTTATACCAAAATTCACTCTTCCACATGA	60	EU660585	10051	potyvirus	Watermelon mosaic virus isolate C05-270, complete genome.	1	60	1146	1205	58/60(96%)	9e-23	1
CONTIG1406	CAAAGTCAACTATGTGCGGAAGCATGGAGCTGTTATACCAAAATTCACTCTTCCACATGA	60	EU660586	10051	potyvirus	Watermelon mosaic virus isolate FBR04-37, complete genome.	1	60	1146	1205	57/60(95%)	2e-20	1
CONTIG1406	CAAAGTCAACTATGTGCGGAAGCATGGAGCTGTTATACCAAAATTCACTCTTCCACATGA	60	KM597070	10030	potyvirus	Watermelon mosaic virus isolate RKG, complete genome.	1	60	1130	1189	56/60(93%)	5e-18	1
CONTIG1406	CAAAGTCAACTATGTGCGGAAGCATGGAGCTGTTATACCAAAATTCACTCTTCCACATGA	60	JF273467	10032	potyvirus	Watermelon mosaic virus isolate Cg09-640, complete genome.	1	60	1131	1190	56/60(93%)	5e-18	1
CONTIG1406	CAAAGTCAACTATGTGCGGAAGCATGGAGCTGTTATACCAAAATTCACTCTTCCACATGA	60	HQ384216	10057	potyvirus	Watermelon mosaic virus strain Dendrobium, complete genome.	1	60	1146	1205	56/60(93%)	5e-18	1
CONTIG1406	CAAAGTCAACTATGTGCGGAAGCATGGAGCTGTTATACCAAAATTCACTCTTCCACATGA	60	AB369278	10037	potyvirus	Watermelon mosaic virus genomic RNA, complete genome, strain: Watermelon.	1	57	1143	1199	53/57(92%)	3e-16	1
CONTIG1406	CAAAGTCAACTATGTGCGGAAGCATGGAGCTGTTATACCAAAATTCACTCTTCCACATGA	60	EU660584	10045	potyvirus	Watermelon mosaic virus isolate IR02-54, complete genome.	4	60	1149	1205	53/57(92%)	3e-16	1
CONTIG1406	CAAAGTCAACTATGTGCGGAAGCATGGAGCTGTTATACCAAAATTCACTCTTCCACATGA	60	EU660588	10045	potyvirus	Watermelon mosaic virus isolate C06-666, complete genome.	1	60	1146	1205	55/60(91%)	1e-15	1
CONTIG1406	CAAAGTCAACTATGTGCGGAAGCATGGAGCTGTTATACCAAAATTCACTCTTCCACATGA	60	EU660583	10050	potyvirus	Watermelon mosaic virus isolate FMF03-141, complete genome.	1	60	1146	1205	55/60(91%)	1e-15	1
CONTIG1415	TCAGAAAGAACCCGAATGGACAGAGAGAATTAGCAATTGGGTC	43	KM597070	10030	potyvirus	Watermelon mosaic virus isolate RKG, complete genome.	4	43	2162	2200	39/40(97%)	8e-13	1
CONTIG1415	TCAGAAAGAACCCGAATGGACAGAGAGAATTAGCAATTGGGTC	43	EU660585	10051	potyvirus	Watermelon mosaic virus isolate C05-270, complete genome.	4	43	2178	2216	39/40(97%)	8e-13	1
CONTIG1415	TCAGAAAGAACCCGAATGGACAGAGAGAATTAGCAATTGGGTC	43	JF273467	10032	potyvirus	Watermelon mosaic virus isolate Cg09-640, complete genome.	4	43	2163	2201	38/40(95%)	2e-10	1
CONTIG1415	TCAGAAAGAACCCGAATGGACAGAGAGAATTAGCAATTGGGTC	43	EU660583	10050	potyvirus	Watermelon mosaic virus isolate FMF03-141, complete genome.	4	43	2178	2216	38/40(95%)	2e-10	1
CONTIG1415	TCAGAAAGAACCCGAATGGACAGAGAGAATTAGCAATTGGGTC	43	HQ384216	10057	potyvirus	Watermelon mosaic virus strain Dendrobium, complete genome.	4	43	2178	2216	38/40(95%)	2e-10	1
CONTIG1415	TCAGAAAGAACCCGAATGGACAGAGAGAATTAGCAATTGGGTC	43	KP100058	10040	potyvirus	Watermelon mosaic virus isolate SangJu6-1, complete genome.	4	43	2163	2201	37/40(92%)	4e-08	1
CONTIG1418	AGAGATTCGCAAATTTTATTTGTGGCTTCTGAGCAAGGATGAATTTAAGGAACTCGCAGCATCTGGAAAAGCTCCATATATAGCTGAGACGGCATTGAGAAAGCTCTACACAGATGTCAATACACAACCAAGTGAATTGCAAAGATACCTTGAAGTTCTGGATTTC	166	AB369278	10037	potyvirus	Watermelon mosaic virus genomic RNA, complete genome, strain: Watermelon.	1	166	8736	8901	156/167(93%)	5e-64	1
CONTIG1418	AGAGATTCGCAAATTTTATTTGTGGCTTCTGAGCAAGGATGAATTTAAGGAACTCGCAGCATCTGGAAAAGCTCCATATATAGCTGAGACGGCATTGAGAAAGCTCTACACAGATGTCAATACACAACCAAGTGAATTGCAAAGATACCTTGAAGTTCTGGATTTC	166	EU660588	10045	potyvirus	Watermelon mosaic virus isolate C06-666, complete genome.	8	165	8746	8903	149/158(94%)	5e-64	1
CONTIG1418	AGAGATTCGCAAATTTTATTTGTGGCTTCTGAGCAAGGATGAATTTAAGGAACTCGCAGCATCTGGAAAAGCTCCATATATAGCTGAGACGGCATTGAGAAAGCTCTACACAGATGTCAATACACAACCAAGTGAATTGCAAAGATACCTTGAAGTTCTGGATTTC	166	JF273469	10047	potyvirus	Watermelon mosaic virus isolate C04-106, complete genome.	5	166	8743	8904	153/163(93%)	5e-64	1
CONTIG1418	AGAGATTCGCAAATTTTATTTGTGGCTTCTGAGCAAGGATGAATTTAAGGAACTCGCAGCATCTGGAAAAGCTCCATATATAGCTGAGACGGCATTGAGAAAGCTCTACACAGATGTCAATACACAACCAAGTGAATTGCAAAGATACCTTGAAGTTCTGGATTTC	166	EU660583	10050	potyvirus	Watermelon mosaic virus isolate FMF03-141, complete genome.	5	166	8743	8904	152/162(93%)	5e-64	1
CONTIG1418	AGAGATTCGCAAATTTTATTTGTGGCTTCTGAGCAAGGATGAATTTAAGGAACTCGCAGCATCTGGAAAAGCTCCATATATAGCTGAGACGGCATTGAGAAAGCTCTACACAGATGTCAATACACAACCAAGTGAATTGCAAAGATACCTTGAAGTTCTGGATTTC	166	EU660585	10051	potyvirus	Watermelon mosaic virus isolate C05-270, complete genome.	5	166	8743	8904	152/162(93%)	5e-64	1
CONTIG1418	AGAGATTCGCAAATTTTATTTGTGGCTTCTGAGCAAGGATGAATTTAAGGAACTCGCAGCATCTGGAAAAGCTCCATATATAGCTGAGACGGCATTGAGAAAGCTCTACACAGATGTCAATACACAACCAAGTGAATTGCAAAGATACCTTGAAGTTCTGGATTTC	166	KM597070	10030	potyvirus	Watermelon mosaic virus isolate RKG, complete genome.	5	165	8727	8887	151/161(93%)	2e-63	1
CONTIG1418	AGAGATTCGCAAATTTTATTTGTGGCTTCTGAGCAAGGATGAATTTAAGGAACTCGCAGCATCTGGAAAAGCTCCATATATAGCTGAGACGGCATTGAGAAAGCTCTACACAGATGTCAATACACAACCAAGTGAATTGCAAAGATACCTTGAAGTTCTGGATTTC	166	EU660584	10045	potyvirus	Watermelon mosaic virus isolate IR02-54, complete genome.	5	165	8743	8903	151/161(93%)	2e-63	1
CONTIG1418	AGAGATTCGCAAATTTTATTTGTGGCTTCTGAGCAAGGATGAATTTAAGGAACTCGCAGCATCTGGAAAAGCTCCATATATAGCTGAGACGGCATTGAGAAAGCTCTACACAGATGTCAATACACAACCAAGTGAATTGCAAAGATACCTTGAAGTTCTGGATTTC	166	EU660580	10045	potyvirus	Watermelon mosaic virus isolate CHI87-620, complete genome.	2	165	8740	8903	154/165(93%)	8e-63	1
CONTIG1418	AGAGATTCGCAAATTTTATTTGTGGCTTCTGAGCAAGGATGAATTTAAGGAACTCGCAGCATCTGGAAAAGCTCCATATATAGCTGAGACGGCATTGAGAAAGCTCTACACAGATGTCAATACACAACCAAGTGAATTGCAAAGATACCTTGAAGTTCTGGATTTC	166	EU660586	10051	potyvirus	Watermelon mosaic virus isolate FBR04-37, complete genome.	5	166	8743	8904	151/162(93%)	1e-61	1
CONTIG1418	AGAGATTCGCAAATTTTATTTGTGGCTTCTGAGCAAGGATGAATTTAAGGAACTCGCAGCATCTGGAAAAGCTCCATATATAGCTGAGACGGCATTGAGAAAGCTCTACACAGATGTCAATACACAACCAAGTGAATTGCAAAGATACCTTGAAGTTCTGGATTTC	166	JF273467	10032	potyvirus	Watermelon mosaic virus isolate Cg09-640, complete genome.	5	166	8728	8889	151/163(92%)	3e-59	1
CONTIG1418	AGAGATTCGCAAATTTTATTTGTGGCTTCTGAGCAAGGATGAATTTAAGGAACTCGCAGCATCTGGAAAAGCTCCATATATAGCTGAGACGGCATTGAGAAAGCTCTACACAGATGTCAATACACAACCAAGTGAATTGCAAAGATACCTTGAAGTTCTGGATTTC	166	KP100058	10040	potyvirus	Watermelon mosaic virus isolate SangJu6-1, complete genome.	5	165	8728	8888	149/161(92%)	1e-58	1
CONTIG1418	AGAGATTCGCAAATTTTATTTGTGGCTTCTGAGCAAGGATGAATTTAAGGAACTCGCAGCATCTGGAAAAGCTCCATATATAGCTGAGACGGCATTGAGAAAGCTCTACACAGATGTCAATACACAACCAAGTGAATTGCAAAGATACCTTGAAGTTCTGGATTTC	166	JX079685	10046	potyvirus	Watermelon mosaic virus strain WMV-ShanXi, complete genome.	5	166	8740	8901	150/163(92%)	7e-57	1
CONTIG1418	AGAGATTCGCAAATTTTATTTGTGGCTTCTGAGCAAGGATGAATTTAAGGAACTCGCAGCATCTGGAAAAGCTCCATATATAGCTGAGACGGCATTGAGAAAGCTCTACACAGATGTCAATACACAACCAAGTGAATTGCAAAGATACCTTGAAGTTCTGGATTTC	166	HQ384216	10057	potyvirus	Watermelon mosaic virus strain Dendrobium, complete genome.	5	165	8743	8903	148/161(91%)	3e-56	1
CONTIG1424	GTTCACCCTTCCACATGAAGAAGGCAAATACGTACATCAAGAGCTCCAATACGCAAACATATGTGAATTTCTCCCGTATATTTGTATGTTTGCAAAATACAGAGCCATACGCGCAGATGATTTGACTTATGGAGATAGTGGGTTACTGTTTGATGAACGATCTTCAATTACTGCAGAACACACTACACTACCATACTTTGTGGTGCGAGGTAGAGAGAATGGAAAGCTCGTCAGTGCCTTTGAGGAGTTCAGAAAGATAGGGGATATTCAACACTATTCCCACACCCCAGAAGTTCAATTTTTCTTAGGCTGGAAGAAGGTGTTTGACAAGATGCAACCACGAGTTGATGCTCATGAGTGCACAATCGATTTCACAAATGAACAATGTGGTGAATTGGC…	1170	KP100058	10040	potyvirus	Watermelon mosaic virus isolate SangJu6-1, complete genome.	1	1170	1173	2342	1140/1171(97%)	0	1
CONTIG1424	GTTCACCCTTCCACATGAAGAAGGCAAATACGTACATCAAGAGCTCCAATACGCAAACATATGTGAATTTCTCCCGTATATTTGTATGTTTGCAAAATACAGAGCCATACGCGCAGATGATTTGACTTATGGAGATAGTGGGTTACTGTTTGATGAACGATCTTCAATTACTGCAGAACACACTACACTACCATACTTTGTGGTGCGAGGTAGAGAGAATGGAAAGCTCGTCAGTGCCTTTGAGGAGTTCAGAAAGATAGGGGATATTCAACACTATTCCCACACCCCAGAAGTTCAATTTTTCTTAGGCTGGAAGAAGGTGTTTGACAAGATGCAACCACGAGTTGATGCTCATGAGTGCACAATCGATTTCACAAATGAACAATGTGGTGAATTGGC…	1170	KM597070	10030	potyvirus	Watermelon mosaic virus isolate RKG, complete genome.	11	1170	1182	2341	1101/1163(94%)	0	1
CONTIG1424	GTTCACCCTTCCACATGAAGAAGGCAAATACGTACATCAAGAGCTCCAATACGCAAACATATGTGAATTTCTCCCGTATATTTGTATGTTTGCAAAATACAGAGCCATACGCGCAGATGATTTGACTTATGGAGATAGTGGGTTACTGTTTGATGAACGATCTTCAATTACTGCAGAACACACTACACTACCATACTTTGTGGTGCGAGGTAGAGAGAATGGAAAGCTCGTCAGTGCCTTTGAGGAGTTCAGAAAGATAGGGGATATTCAACACTATTCCCACACCCCAGAAGTTCAATTTTTCTTAGGCTGGAAGAAGGTGTTTGACAAGATGCAACCACGAGTTGATGCTCATGAGTGCACAATCGATTTCACAAATGAACAATGTGGTGAATTGGC…	1170	EU660585	10051	potyvirus	Watermelon mosaic virus isolate C05-270, complete genome.	2	1170	1189	2357	1105/1170(94%)	0	1
CONTIG1424	GTTCACCCTTCCACATGAAGAAGGCAAATACGTACATCAAGAGCTCCAATACGCAAACATATGTGAATTTCTCCCGTATATTTGTATGTTTGCAAAATACAGAGCCATACGCGCAGATGATTTGACTTATGGAGATAGTGGGTTACTGTTTGATGAACGATCTTCAATTACTGCAGAACACACTACACTACCATACTTTGTGGTGCGAGGTAGAGAGAATGGAAAGCTCGTCAGTGCCTTTGAGGAGTTCAGAAAGATAGGGGATATTCAACACTATTCCCACACCCCAGAAGTTCAATTTTTCTTAGGCTGGAAGAAGGTGTTTGACAAGATGCAACCACGAGTTGATGCTCATGAGTGCACAATCGATTTCACAAATGAACAATGTGGTGAATTGGC…	1170	JF273467	10032	potyvirus	Watermelon mosaic virus isolate Cg09-640, complete genome.	11	1170	1183	2342	1095/1164(94%)	0	1
CONTIG1424	GTTCACCCTTCCACATGAAGAAGGCAAATACGTACATCAAGAGCTCCAATACGCAAACATATGTGAATTTCTCCCGTATATTTGTATGTTTGCAAAATACAGAGCCATACGCGCAGATGATTTGACTTATGGAGATAGTGGGTTACTGTTTGATGAACGATCTTCAATTACTGCAGAACACACTACACTACCATACTTTGTGGTGCGAGGTAGAGAGAATGGAAAGCTCGTCAGTGCCTTTGAGGAGTTCAGAAAGATAGGGGATATTCAACACTATTCCCACACCCCAGAAGTTCAATTTTTCTTAGGCTGGAAGAAGGTGTTTGACAAGATGCAACCACGAGTTGATGCTCATGAGTGCACAATCGATTTCACAAATGAACAATGTGGTGAATTGGC…	1170	EU660583	10050	potyvirus	Watermelon mosaic virus isolate FMF03-141, complete genome.	2	1170	1189	2357	1099/1171(93%)	0	1
CONTIG1424	GTTCACCCTTCCACATGAAGAAGGCAAATACGTACATCAAGAGCTCCAATACGCAAACATATGTGAATTTCTCCCGTATATTTGTATGTTTGCAAAATACAGAGCCATACGCGCAGATGATTTGACTTATGGAGATAGTGGGTTACTGTTTGATGAACGATCTTCAATTACTGCAGAACACACTACACTACCATACTTTGTGGTGCGAGGTAGAGAGAATGGAAAGCTCGTCAGTGCCTTTGAGGAGTTCAGAAAGATAGGGGATATTCAACACTATTCCCACACCCCAGAAGTTCAATTTTTCTTAGGCTGGAAGAAGGTGTTTGACAAGATGCAACCACGAGTTGATGCTCATGAGTGCACAATCGATTTCACAAATGAACAATGTGGTGAATTGGC…	1170	HQ384216	10057	potyvirus	Watermelon mosaic virus strain Dendrobium, complete genome.	5	1170	1192	2357	1095/1168(93%)	0	1
CONTIG1454	TCGCCTTGGTGGTTGTTCTGGTCAGCGTTGGTGTTGTCTATCTGGCCTATACTTTGTTCTTAAAGGATTGTATC	74	KC172655	2573	mastrevirus	Chickpea chlorotic dwarf virus isolate A Q2510, complete genome.	1	74	116	189	70/74(94%)	3e-26	1
CONTIG1472	GAAGATCCGTATATACTCCTTATGGGTTTGATATCACCTTCCATTTTAATTCACATGTATCGTATGAGACATTTCGAAAAGGGAATCGAATTGTGGATAAGCAAGGAGCACAGCGTTGCAAAAATTTTCATAATCATGGAGCAACTCACTAAAAAGATTGCAGCAAATGATCTGTTACTTGAACAGCTTGACATAATTGCAGGGACTTCTCA	212	JX079685	10046	potyvirus	Watermelon mosaic virus strain WMV-ShanXi, complete genome.	7	212	2923	3128	196/206(95%)	4e-90	1
CONTIG1472	GAAGATCCGTATATACTCCTTATGGGTTTGATATCACCTTCCATTTTAATTCACATGTATCGTATGAGACATTTCGAAAAGGGAATCGAATTGTGGATAAGCAAGGAGCACAGCGTTGCAAAAATTTTCATAATCATGGAGCAACTCACTAAAAAGATTGCAGCAAATGATCTGTTACTTGAACAGCTTGACATAATTGCAGGGACTTCTCA	212	EU660588	10045	potyvirus	Watermelon mosaic virus isolate C06-666, complete genome.	4	212	2923	3131	198/209(94%)	1e-89	1
CONTIG1472	GAAGATCCGTATATACTCCTTATGGGTTTGATATCACCTTCCATTTTAATTCACATGTATCGTATGAGACATTTCGAAAAGGGAATCGAATTGTGGATAAGCAAGGAGCACAGCGTTGCAAAAATTTTCATAATCATGGAGCAACTCACTAAAAAGATTGCAGCAAATGATCTGTTACTTGAACAGCTTGACATAATTGCAGGGACTTCTCA	212	EU660585	10051	potyvirus	Watermelon mosaic virus isolate C05-270, complete genome.	1	212	2920	3131	201/213(94%)	6e-89	1
CONTIG1472	GAAGATCCGTATATACTCCTTATGGGTTTGATATCACCTTCCATTTTAATTCACATGTATCGTATGAGACATTTCGAAAAGGGAATCGAATTGTGGATAAGCAAGGAGCACAGCGTTGCAAAAATTTTCATAATCATGGAGCAACTCACTAAAAAGATTGCAGCAAATGATCTGTTACTTGAACAGCTTGACATAATTGCAGGGACTTCTCA	212	KP100058	10040	potyvirus	Watermelon mosaic virus isolate SangJu6-1, complete genome.	1	212	2905	3116	199/213(93%)	3e-84	1
CONTIG1472	GAAGATCCGTATATACTCCTTATGGGTTTGATATCACCTTCCATTTTAATTCACATGTATCGTATGAGACATTTCGAAAAGGGAATCGAATTGTGGATAAGCAAGGAGCACAGCGTTGCAAAAATTTTCATAATCATGGAGCAACTCACTAAAAAGATTGCAGCAAATGATCTGTTACTTGAACAGCTTGACATAATTGCAGGGACTTCTCA	212	EU660584	10045	potyvirus	Watermelon mosaic virus isolate IR02-54, complete genome.	4	212	2923	3131	195/209(93%)	2e-82	1
CONTIG1472	GAAGATCCGTATATACTCCTTATGGGTTTGATATCACCTTCCATTTTAATTCACATGTATCGTATGAGACATTTCGAAAAGGGAATCGAATTGTGGATAAGCAAGGAGCACAGCGTTGCAAAAATTTTCATAATCATGGAGCAACTCACTAAAAAGATTGCAGCAAATGATCTGTTACTTGAACAGCTTGACATAATTGCAGGGACTTCTCA	212	KM597070	10030	potyvirus	Watermelon mosaic virus isolate RKG, complete genome.	1	212	2904	3115	198/213(92%)	8e-82	1
CONTIG1472	GAAGATCCGTATATACTCCTTATGGGTTTGATATCACCTTCCATTTTAATTCACATGTATCGTATGAGACATTTCGAAAAGGGAATCGAATTGTGGATAAGCAAGGAGCACAGCGTTGCAAAAATTTTCATAATCATGGAGCAACTCACTAAAAAGATTGCAGCAAATGATCTGTTACTTGAACAGCTTGACATAATTGCAGGGACTTCTCA	212	HQ384216	10057	potyvirus	Watermelon mosaic virus strain Dendrobium, complete genome.	1	212	2920	3131	198/213(92%)	8e-82	1
CONTIG1472	GAAGATCCGTATATACTCCTTATGGGTTTGATATCACCTTCCATTTTAATTCACATGTATCGTATGAGACATTTCGAAAAGGGAATCGAATTGTGGATAAGCAAGGAGCACAGCGTTGCAAAAATTTTCATAATCATGGAGCAACTCACTAAAAAGATTGCAGCAAATGATCTGTTACTTGAACAGCTTGACATAATTGCAGGGACTTCTCA	212	JF273467	10032	potyvirus	Watermelon mosaic virus isolate Cg09-640, complete genome.	1	212	2905	3116	198/214(92%)	2e-79	1
CONTIG1472	GAAGATCCGTATATACTCCTTATGGGTTTGATATCACCTTCCATTTTAATTCACATGTATCGTATGAGACATTTCGAAAAGGGAATCGAATTGTGGATAAGCAAGGAGCACAGCGTTGCAAAAATTTTCATAATCATGGAGCAACTCACTAAAAAGATTGCAGCAAATGATCTGTTACTTGAACAGCTTGACATAATTGCAGGGACTTCTCA	212	AB369278	10037	potyvirus	Watermelon mosaic virus genomic RNA, complete genome, strain: Watermelon.	1	212	2917	3128	197/213(92%)	2e-79	1
CONTIG1472	GAAGATCCGTATATACTCCTTATGGGTTTGATATCACCTTCCATTTTAATTCACATGTATCGTATGAGACATTTCGAAAAGGGAATCGAATTGTGGATAAGCAAGGAGCACAGCGTTGCAAAAATTTTCATAATCATGGAGCAACTCACTAAAAAGATTGCAGCAAATGATCTGTTACTTGAACAGCTTGACATAATTGCAGGGACTTCTCA	212	EU660583	10050	potyvirus	Watermelon mosaic virus isolate FMF03-141, complete genome.	1	212	2920	3131	198/214(92%)	2e-79	1
CONTIG1472	GAAGATCCGTATATACTCCTTATGGGTTTGATATCACCTTCCATTTTAATTCACATGTATCGTATGAGACATTTCGAAAAGGGAATCGAATTGTGGATAAGCAAGGAGCACAGCGTTGCAAAAATTTTCATAATCATGGAGCAACTCACTAAAAAGATTGCAGCAAATGATCTGTTACTTGAACAGCTTGACATAATTGCAGGGACTTCTCA	212	EU660580	10045	potyvirus	Watermelon mosaic virus isolate CHI87-620, complete genome.	1	212	2920	3131	195/213(91%)	1e-74	1
CONTIG1472	GAAGATCCGTATATACTCCTTATGGGTTTGATATCACCTTCCATTTTAATTCACATGTATCGTATGAGACATTTCGAAAAGGGAATCGAATTGTGGATAAGCAAGGAGCACAGCGTTGCAAAAATTTTCATAATCATGGAGCAACTCACTAAAAAGATTGCAGCAAATGATCTGTTACTTGAACAGCTTGACATAATTGCAGGGACTTCTCA	212	JF273469	10047	potyvirus	Watermelon mosaic virus isolate C04-106, complete genome.	1	212	2920	3131	194/214(90%)	7e-70	1
CONTIG1476	ATGTTGTCTATCTGGCCTATACTTTGTTCTTAAAGGATTGTATCCTTTTGTTCAAGGCGAAGAAGCAAAGAACCACCACCGAAATCGGGTTTGGACAAACCCCGGCTCGAAATCAGGATCATCCACAACCGTAGGCGGGGTACATCATGTCAACT	155	KC172655	2573	mastrevirus	Chickpea chlorotic dwarf virus isolate A Q2510, complete genome.	6	155	151	300	147/150(98%)	1e-73	1
CONTIG1485	AGAATTACAAGAGCACGCACATGCTGCAGATCCAGGATATCAACAAAGCGTTGA	54	EU660580	10045	potyvirus	Watermelon mosaic virus isolate CHI87-620, complete genome.	1	49	1832	1880	45/49(91%)	2e-11	1
CONTIG1485	AGAATTACAAGAGCACGCACATGCTGCAGATCCAGGATATCAACAAAGCGTTGA	54	JF273469	10047	potyvirus	Watermelon mosaic virus isolate C04-106, complete genome.	1	49	1832	1880	45/49(91%)	2e-11	1
CONTIG1485	AGAATTACAAGAGCACGCACATGCTGCAGATCCAGGATATCAACAAAGCGTTGA	54	EU660586	10051	potyvirus	Watermelon mosaic virus isolate FBR04-37, complete genome.	1	46	1832	1877	42/46(91%)	1e-09	1
CONTIG1485	AGAATTACAAGAGCACGCACATGCTGCAGATCCAGGATATCAACAAAGCGTTGA	54	EU660584	10045	potyvirus	Watermelon mosaic virus isolate IR02-54, complete genome.	1	49	1832	1880	44/49(89%)	4e-09	1
CONTIG1485	AGAATTACAAGAGCACGCACATGCTGCAGATCCAGGATATCAACAAAGCGTTGA	54	EU660588	10045	potyvirus	Watermelon mosaic virus isolate C06-666, complete genome.	1	43	1832	1874	39/43(90%)	6e-08	1
CONTIG1485	AGAATTACAAGAGCACGCACATGCTGCAGATCCAGGATATCAACAAAGCGTTGA	54	KM597070	10030	potyvirus	Watermelon mosaic virus isolate RKG, complete genome.	1	46	1816	1861	41/46(89%)	2e-07	1
CONTIG1485	AGAATTACAAGAGCACGCACATGCTGCAGATCCAGGATATCAACAAAGCGTTGA	54	JX079685	10046	potyvirus	Watermelon mosaic virus strain WMV-ShanXi, complete genome.	1	46	1829	1874	41/46(89%)	2e-07	1
CONTIG1485	AGAATTACAAGAGCACGCACATGCTGCAGATCCAGGATATCAACAAAGCGTTGA	54	EU660583	10050	potyvirus	Watermelon mosaic virus isolate FMF03-141, complete genome.	1	46	1832	1877	41/46(89%)	2e-07	1
CONTIG1485	AGAATTACAAGAGCACGCACATGCTGCAGATCCAGGATATCAACAAAGCGTTGA	54	EU660585	10051	potyvirus	Watermelon mosaic virus isolate C05-270, complete genome.	1	46	1832	1877	41/46(89%)	2e-07	1
CONTIG1487	TAGTTGTCACCAAGGAAGTTCCTCATATTTATGAGGAAGAATATGAAGTGGAGGTGCCATACTTAATAACTGAACCGGTTCTGCCAACTGGAGGTAATGTCTGTGGAACTACTGTGCAGACAAAAGTAGCGAAGAATATCGTCACCAAAGAGATGATGGCAAGATCTGAGCCGTCATTAAAACAAGTGAGCCGATCTCTTGTCTTGGCTGGTAGAAAGGAAATTGGTAATTATGATCTGGCAATTAAAAAGATGGATGAGGCAATGAAGCATGATCCTGCGCTTCAACGAAGACTTTTCATTCAACAGCAAAGCACCATTAAGCAGCTACCTAAGGGAGCTGTTCAGTTGAGGTTATGCTCATATGAACAGGCAAAGAAGCGTGCGGAGTTGGCGCGTA…	1539	KM597070	10030	potyvirus	Watermelon mosaic virus isolate RKG, complete genome.	1	1539	463	2000	1494/1541(96%)	0	1
CONTIG1487	TAGTTGTCACCAAGGAAGTTCCTCATATTTATGAGGAAGAATATGAAGTGGAGGTGCCATACTTAATAACTGAACCGGTTCTGCCAACTGGAGGTAATGTCTGTGGAACTACTGTGCAGACAAAAGTAGCGAAGAATATCGTCACCAAAGAGATGATGGCAAGATCTGAGCCGTCATTAAAACAAGTGAGCCGATCTCTTGTCTTGGCTGGTAGAAAGGAAATTGGTAATTATGATCTGGCAATTAAAAAGATGGATGAGGCAATGAAGCATGATCCTGCGCTTCAACGAAGACTTTTCATTCAACAGCAAAGCACCATTAAGCAGCTACCTAAGGGAGCTGTTCAGTTGAGGTTATGCTCATATGAACAGGCAAAGAAGCGTGCGGAGTTGGCGCGTA…	1539	JF273467	10032	potyvirus	Watermelon mosaic virus isolate Cg09-640, complete genome.	1	1539	464	2001	1460/1541(94%)	0	1
CONTIG1487	TAGTTGTCACCAAGGAAGTTCCTCATATTTATGAGGAAGAATATGAAGTGGAGGTGCCATACTTAATAACTGAACCGGTTCTGCCAACTGGAGGTAATGTCTGTGGAACTACTGTGCAGACAAAAGTAGCGAAGAATATCGTCACCAAAGAGATGATGGCAAGATCTGAGCCGTCATTAAAACAAGTGAGCCGATCTCTTGTCTTGGCTGGTAGAAAGGAAATTGGTAATTATGATCTGGCAATTAAAAAGATGGATGAGGCAATGAAGCATGATCCTGCGCTTCAACGAAGACTTTTCATTCAACAGCAAAGCACCATTAAGCAGCTACCTAAGGGAGCTGTTCAGTTGAGGTTATGCTCATATGAACAGGCAAAGAAGCGTGCGGAGTTGGCGCGTA…	1539	KP100058	10040	potyvirus	Watermelon mosaic virus isolate SangJu6-1, complete genome.	1	1538	464	2000	1422/1543(92%)	0	1
CONTIG1487	TAGTTGTCACCAAGGAAGTTCCTCATATTTATGAGGAAGAATATGAAGTGGAGGTGCCATACTTAATAACTGAACCGGTTCTGCCAACTGGAGGTAATGTCTGTGGAACTACTGTGCAGACAAAAGTAGCGAAGAATATCGTCACCAAAGAGATGATGGCAAGATCTGAGCCGTCATTAAAACAAGTGAGCCGATCTCTTGTCTTGGCTGGTAGAAAGGAAATTGGTAATTATGATCTGGCAATTAAAAAGATGGATGAGGCAATGAAGCATGATCCTGCGCTTCAACGAAGACTTTTCATTCAACAGCAAAGCACCATTAAGCAGCTACCTAAGGGAGCTGTTCAGTTGAGGTTATGCTCATATGAACAGGCAAAGAAGCGTGCGGAGTTGGCGCGTA…	1539	EU660585	10051	potyvirus	Watermelon mosaic virus isolate C05-270, complete genome.	4	82	467	545	77/79(97%)	1e-32	1
CONTIG1487	TAGTTGTCACCAAGGAAGTTCCTCATATTTATGAGGAAGAATATGAAGTGGAGGTGCCATACTTAATAACTGAACCGGTTCTGCCAACTGGAGGTAATGTCTGTGGAACTACTGTGCAGACAAAAGTAGCGAAGAATATCGTCACCAAAGAGATGATGGCAAGATCTGAGCCGTCATTAAAACAAGTGAGCCGATCTCTTGTCTTGGCTGGTAGAAAGGAAATTGGTAATTATGATCTGGCAATTAAAAAGATGGATGAGGCAATGAAGCATGATCCTGCGCTTCAACGAAGACTTTTCATTCAACAGCAAAGCACCATTAAGCAGCTACCTAAGGGAGCTGTTCAGTTGAGGTTATGCTCATATGAACAGGCAAAGAAGCGTGCGGAGTTGGCGCGTA…	1539	EU660585	10051	potyvirus	Watermelon mosaic virus isolate C05-270, complete genome.	138	1539	616	2016	1295/1405(92%)	0	1
CONTIG1487	TAGTTGTCACCAAGGAAGTTCCTCATATTTATGAGGAAGAATATGAAGTGGAGGTGCCATACTTAATAACTGAACCGGTTCTGCCAACTGGAGGTAATGTCTGTGGAACTACTGTGCAGACAAAAGTAGCGAAGAATATCGTCACCAAAGAGATGATGGCAAGATCTGAGCCGTCATTAAAACAAGTGAGCCGATCTCTTGTCTTGGCTGGTAGAAAGGAAATTGGTAATTATGATCTGGCAATTAAAAAGATGGATGAGGCAATGAAGCATGATCCTGCGCTTCAACGAAGACTTTTCATTCAACAGCAAAGCACCATTAAGCAGCTACCTAAGGGAGCTGTTCAGTTGAGGTTATGCTCATATGAACAGGCAAAGAAGCGTGCGGAGTTGGCGCGTA…	1539	EU660583	10050	potyvirus	Watermelon mosaic virus isolate FMF03-141, complete genome.	12	59	475	522	45/48(93%)	1e-11	1
CONTIG1487	TAGTTGTCACCAAGGAAGTTCCTCATATTTATGAGGAAGAATATGAAGTGGAGGTGCCATACTTAATAACTGAACCGGTTCTGCCAACTGGAGGTAATGTCTGTGGAACTACTGTGCAGACAAAAGTAGCGAAGAATATCGTCACCAAAGAGATGATGGCAAGATCTGAGCCGTCATTAAAACAAGTGAGCCGATCTCTTGTCTTGGCTGGTAGAAAGGAAATTGGTAATTATGATCTGGCAATTAAAAAGATGGATGAGGCAATGAAGCATGATCCTGCGCTTCAACGAAGACTTTTCATTCAACAGCAAAGCACCATTAAGCAGCTACCTAAGGGAGCTGTTCAGTTGAGGTTATGCTCATATGAACAGGCAAAGAAGCGTGCGGAGTTGGCGCGTA…	1539	EU660583	10050	potyvirus	Watermelon mosaic virus isolate FMF03-141, complete genome.	88	1539	566	2016	1325/1457(90%)	0	1
CONTIG1487	TAGTTGTCACCAAGGAAGTTCCTCATATTTATGAGGAAGAATATGAAGTGGAGGTGCCATACTTAATAACTGAACCGGTTCTGCCAACTGGAGGTAATGTCTGTGGAACTACTGTGCAGACAAAAGTAGCGAAGAATATCGTCACCAAAGAGATGATGGCAAGATCTGAGCCGTCATTAAAACAAGTGAGCCGATCTCTTGTCTTGGCTGGTAGAAAGGAAATTGGTAATTATGATCTGGCAATTAAAAAGATGGATGAGGCAATGAAGCATGATCCTGCGCTTCAACGAAGACTTTTCATTCAACAGCAAAGCACCATTAAGCAGCTACCTAAGGGAGCTGTTCAGTTGAGGTTATGCTCATATGAACAGGCAAAGAAGCGTGCGGAGTTGGCGCGTA…	1539	EU660588	10045	potyvirus	Watermelon mosaic virus isolate C06-666, complete genome.	12	77	475	540	61/66(92%)	1e-17	1
CONTIG1487	TAGTTGTCACCAAGGAAGTTCCTCATATTTATGAGGAAGAATATGAAGTGGAGGTGCCATACTTAATAACTGAACCGGTTCTGCCAACTGGAGGTAATGTCTGTGGAACTACTGTGCAGACAAAAGTAGCGAAGAATATCGTCACCAAAGAGATGATGGCAAGATCTGAGCCGTCATTAAAACAAGTGAGCCGATCTCTTGTCTTGGCTGGTAGAAAGGAAATTGGTAATTATGATCTGGCAATTAAAAAGATGGATGAGGCAATGAAGCATGATCCTGCGCTTCAACGAAGACTTTTCATTCAACAGCAAAGCACCATTAAGCAGCTACCTAAGGGAGCTGTTCAGTTGAGGTTATGCTCATATGAACAGGCAAAGAAGCGTGCGGAGTTGGCGCGTA…	1539	EU660588	10045	potyvirus	Watermelon mosaic virus isolate C06-666, complete genome.	135	1539	613	2016	1254/1413(88%)	0	1
CONTIG1487	TAGTTGTCACCAAGGAAGTTCCTCATATTTATGAGGAAGAATATGAAGTGGAGGTGCCATACTTAATAACTGAACCGGTTCTGCCAACTGGAGGTAATGTCTGTGGAACTACTGTGCAGACAAAAGTAGCGAAGAATATCGTCACCAAAGAGATGATGGCAAGATCTGAGCCGTCATTAAAACAAGTGAGCCGATCTCTTGTCTTGGCTGGTAGAAAGGAAATTGGTAATTATGATCTGGCAATTAAAAAGATGGATGAGGCAATGAAGCATGATCCTGCGCTTCAACGAAGACTTTTCATTCAACAGCAAAGCACCATTAAGCAGCTACCTAAGGGAGCTGTTCAGTTGAGGTTATGCTCATATGAACAGGCAAAGAAGCGTGCGGAGTTGGCGCGTA…	1539	EU660584	10045	potyvirus	Watermelon mosaic virus isolate IR02-54, complete genome.	9	65	472	528	53/57(92%)	1e-14	1
CONTIG1487	TAGTTGTCACCAAGGAAGTTCCTCATATTTATGAGGAAGAATATGAAGTGGAGGTGCCATACTTAATAACTGAACCGGTTCTGCCAACTGGAGGTAATGTCTGTGGAACTACTGTGCAGACAAAAGTAGCGAAGAATATCGTCACCAAAGAGATGATGGCAAGATCTGAGCCGTCATTAAAACAAGTGAGCCGATCTCTTGTCTTGGCTGGTAGAAAGGAAATTGGTAATTATGATCTGGCAATTAAAAAGATGGATGAGGCAATGAAGCATGATCCTGCGCTTCAACGAAGACTTTTCATTCAACAGCAAAGCACCATTAAGCAGCTACCTAAGGGAGCTGTTCAGTTGAGGTTATGCTCATATGAACAGGCAAAGAAGCGTGCGGAGTTGGCGCGTA…	1539	EU660584	10045	potyvirus	Watermelon mosaic virus isolate IR02-54, complete genome.	144	1539	622	2016	1238/1405(88%)	0	1
CONTIG1527	CCGGTTGAACAAAGACGCTTTCAAGAAAGATTTCTTCAAATACAACAAGCCGGTTGTTCTGAATGAA	67	KP100058	10040	potyvirus	Watermelon mosaic virus isolate SangJu6-1, complete genome.	5	67	7567	7629	61/63(96%)	2e-24	1
CONTIG1527	CCGGTTGAACAAAGACGCTTTCAAGAAAGATTTCTTCAAATACAACAAGCCGGTTGTTCTGAATGAA	67	EU660588	10045	potyvirus	Watermelon mosaic virus isolate C06-666, complete genome.	2	67	7579	7644	63/66(95%)	6e-24	1
CONTIG1527	CCGGTTGAACAAAGACGCTTTCAAGAAAGATTTCTTCAAATACAACAAGCCGGTTGTTCTGAATGAA	67	EU660585	10051	potyvirus	Watermelon mosaic virus isolate C05-270, complete genome.	2	67	7579	7644	63/66(95%)	6e-24	1
CONTIG1527	CCGGTTGAACAAAGACGCTTTCAAGAAAGATTTCTTCAAATACAACAAGCCGGTTGTTCTGAATGAA	67	EU660580	10045	potyvirus	Watermelon mosaic virus isolate CHI87-620, complete genome.	1	67	7578	7644	63/67(94%)	4e-22	1
CONTIG1527	CCGGTTGAACAAAGACGCTTTCAAGAAAGATTTCTTCAAATACAACAAGCCGGTTGTTCTGAATGAA	67	KM597070	10030	potyvirus	Watermelon mosaic virus isolate RKG, complete genome.	1	66	7562	7627	62/66(93%)	2e-21	1
CONTIG1527	CCGGTTGAACAAAGACGCTTTCAAGAAAGATTTCTTCAAATACAACAAGCCGGTTGTTCTGAATGAA	67	JF273467	10032	potyvirus	Watermelon mosaic virus isolate Cg09-640, complete genome.	2	67	7564	7629	62/66(93%)	2e-21	1
CONTIG1527	CCGGTTGAACAAAGACGCTTTCAAGAAAGATTTCTTCAAATACAACAAGCCGGTTGTTCTGAATGAA	67	AB369278	10037	potyvirus	Watermelon mosaic virus genomic RNA, complete genome, strain: Watermelon.	2	67	7576	7641	62/66(93%)	2e-21	1
CONTIG1527	CCGGTTGAACAAAGACGCTTTCAAGAAAGATTTCTTCAAATACAACAAGCCGGTTGTTCTGAATGAA	67	JX079685	10046	potyvirus	Watermelon mosaic virus strain WMV-ShanXi, complete genome.	2	67	7576	7641	62/66(93%)	2e-21	1
CONTIG1527	CCGGTTGAACAAAGACGCTTTCAAGAAAGATTTCTTCAAATACAACAAGCCGGTTGTTCTGAATGAA	67	EU660586	10051	potyvirus	Watermelon mosaic virus isolate FBR04-37, complete genome.	2	67	7579	7644	62/66(93%)	2e-21	1
CONTIG1527	CCGGTTGAACAAAGACGCTTTCAAGAAAGATTTCTTCAAATACAACAAGCCGGTTGTTCTGAATGAA	67	HQ384216	10057	potyvirus	Watermelon mosaic virus strain Dendrobium, complete genome.	1	67	7578	7644	62/67(92%)	1e-19	1
CONTIG1527	CCGGTTGAACAAAGACGCTTTCAAGAAAGATTTCTTCAAATACAACAAGCCGGTTGTTCTGAATGAA	67	EU660583	10050	potyvirus	Watermelon mosaic virus isolate FMF03-141, complete genome.	2	67	7579	7644	61/66(92%)	4e-19	1
CONTIG1545	TCGATCTCTTGTTTTGGCTGGCAGGAAGGAAATTGGTAGCTATGA	45	JX079685	10046	potyvirus	Watermelon mosaic virus strain WMV-ShanXi, complete genome.	1	45	669	713	42/45(93%)	1e-11	1
CONTIG1545	TCGATCTCTTGTTTTGGCTGGCAGGAAGGAAATTGGTAGCTATGA	45	KM597070	10030	potyvirus	Watermelon mosaic virus isolate RKG, complete genome.	2	38	654	690	34/37(91%)	7e-07	1
CONTIG1545	TCGATCTCTTGTTTTGGCTGGCAGGAAGGAAATTGGTAGCTATGA	45	JF273467	10032	potyvirus	Watermelon mosaic virus isolate Cg09-640, complete genome.	2	38	655	691	34/37(91%)	7e-07	1
CONTIG1545	TCGATCTCTTGTTTTGGCTGGCAGGAAGGAAATTGGTAGCTATGA	45	KP100058	10040	potyvirus	Watermelon mosaic virus isolate SangJu6-1, complete genome.	2	38	655	691	34/37(91%)	7e-07	1
CONTIG1587	CTTCTGAAGGATATAGTAAATACATAATCAGAAAGAATCCAAACGGGCAAAGAGAGTTGGCAATTGGATCGCTCATTGTACCATTAGATTTTGAACGTGCACGCATGGCATTGAAAGGCAAAAGCATAGCAAGGGAACCAATTACAATGGCGTGCATTTCAAGGCAGGATGGTAACTTTGTATATCCTTGCTGTTGTGTCACACATGATGATGGGAAGGCTTTCTATTCTGAACTTAAAAGCCCTACAAAACGTCACTTGGTTATTGGAACATCCGGTGATCCGAAATACATTGATCTTCCAGCCACAGAAACAGATCGCATGTACATAGCAAAGGAAGGATATTGCTATCTCAACATCTTTTTAGCAATGTTGGTCAATGTTAATGAGGATGAAGCTA…	582	JX079685	10046	potyvirus	Watermelon mosaic virus strain WMV-ShanXi, complete genome.	3	574	2146	2717	542/572(94%)	0	1
CONTIG1587	CTTCTGAAGGATATAGTAAATACATAATCAGAAAGAATCCAAACGGGCAAAGAGAGTTGGCAATTGGATCGCTCATTGTACCATTAGATTTTGAACGTGCACGCATGGCATTGAAAGGCAAAAGCATAGCAAGGGAACCAATTACAATGGCGTGCATTTCAAGGCAGGATGGTAACTTTGTATATCCTTGCTGTTGTGTCACACATGATGATGGGAAGGCTTTCTATTCTGAACTTAAAAGCCCTACAAAACGTCACTTGGTTATTGGAACATCCGGTGATCCGAAATACATTGATCTTCCAGCCACAGAAACAGATCGCATGTACATAGCAAAGGAAGGATATTGCTATCTCAACATCTTTTTAGCAATGTTGGTCAATGTTAATGAGGATGAAGCTA…	582	EU660585	10051	potyvirus	Watermelon mosaic virus isolate C05-270, complete genome.	1	582	2147	2728	540/584(92%)	0	1
CONTIG1587	CTTCTGAAGGATATAGTAAATACATAATCAGAAAGAATCCAAACGGGCAAAGAGAGTTGGCAATTGGATCGCTCATTGTACCATTAGATTTTGAACGTGCACGCATGGCATTGAAAGGCAAAAGCATAGCAAGGGAACCAATTACAATGGCGTGCATTTCAAGGCAGGATGGTAACTTTGTATATCCTTGCTGTTGTGTCACACATGATGATGGGAAGGCTTTCTATTCTGAACTTAAAAGCCCTACAAAACGTCACTTGGTTATTGGAACATCCGGTGATCCGAAATACATTGATCTTCCAGCCACAGAAACAGATCGCATGTACATAGCAAAGGAAGGATATTGCTATCTCAACATCTTTTTAGCAATGTTGGTCAATGTTAATGAGGATGAAGCTA…	582	EU660588	10045	potyvirus	Watermelon mosaic virus isolate C06-666, complete genome.	3	574	2149	2720	529/572(92%)	0	1
CONTIG1587	CTTCTGAAGGATATAGTAAATACATAATCAGAAAGAATCCAAACGGGCAAAGAGAGTTGGCAATTGGATCGCTCATTGTACCATTAGATTTTGAACGTGCACGCATGGCATTGAAAGGCAAAAGCATAGCAAGGGAACCAATTACAATGGCGTGCATTTCAAGGCAGGATGGTAACTTTGTATATCCTTGCTGTTGTGTCACACATGATGATGGGAAGGCTTTCTATTCTGAACTTAAAAGCCCTACAAAACGTCACTTGGTTATTGGAACATCCGGTGATCCGAAATACATTGATCTTCCAGCCACAGAAACAGATCGCATGTACATAGCAAAGGAAGGATATTGCTATCTCAACATCTTTTTAGCAATGTTGGTCAATGTTAATGAGGATGAAGCTA…	582	EU660583	10050	potyvirus	Watermelon mosaic virus isolate FMF03-141, complete genome.	1	582	2147	2728	537/584(91%)	0	1
CONTIG1587	CTTCTGAAGGATATAGTAAATACATAATCAGAAAGAATCCAAACGGGCAAAGAGAGTTGGCAATTGGATCGCTCATTGTACCATTAGATTTTGAACGTGCACGCATGGCATTGAAAGGCAAAAGCATAGCAAGGGAACCAATTACAATGGCGTGCATTTCAAGGCAGGATGGTAACTTTGTATATCCTTGCTGTTGTGTCACACATGATGATGGGAAGGCTTTCTATTCTGAACTTAAAAGCCCTACAAAACGTCACTTGGTTATTGGAACATCCGGTGATCCGAAATACATTGATCTTCCAGCCACAGAAACAGATCGCATGTACATAGCAAAGGAAGGATATTGCTATCTCAACATCTTTTTAGCAATGTTGGTCAATGTTAATGAGGATGAAGCTA…	582	JF273467	10032	potyvirus	Watermelon mosaic virus isolate Cg09-640, complete genome.	1	580	2132	2711	534/581(91%)	0	1
CONTIG1587	CTTCTGAAGGATATAGTAAATACATAATCAGAAAGAATCCAAACGGGCAAAGAGAGTTGGCAATTGGATCGCTCATTGTACCATTAGATTTTGAACGTGCACGCATGGCATTGAAAGGCAAAAGCATAGCAAGGGAACCAATTACAATGGCGTGCATTTCAAGGCAGGATGGTAACTTTGTATATCCTTGCTGTTGTGTCACACATGATGATGGGAAGGCTTTCTATTCTGAACTTAAAAGCCCTACAAAACGTCACTTGGTTATTGGAACATCCGGTGATCCGAAATACATTGATCTTCCAGCCACAGAAACAGATCGCATGTACATAGCAAAGGAAGGATATTGCTATCTCAACATCTTTTTAGCAATGTTGGTCAATGTTAATGAGGATGAAGCTA…	582	AB369278	10037	potyvirus	Watermelon mosaic virus genomic RNA, complete genome, strain: Watermelon.	3	582	2146	2725	535/582(91%)	0	1
CONTIG1587	CTTCTGAAGGATATAGTAAATACATAATCAGAAAGAATCCAAACGGGCAAAGAGAGTTGGCAATTGGATCGCTCATTGTACCATTAGATTTTGAACGTGCACGCATGGCATTGAAAGGCAAAAGCATAGCAAGGGAACCAATTACAATGGCGTGCATTTCAAGGCAGGATGGTAACTTTGTATATCCTTGCTGTTGTGTCACACATGATGATGGGAAGGCTTTCTATTCTGAACTTAAAAGCCCTACAAAACGTCACTTGGTTATTGGAACATCCGGTGATCCGAAATACATTGATCTTCCAGCCACAGAAACAGATCGCATGTACATAGCAAAGGAAGGATATTGCTATCTCAACATCTTTTTAGCAATGTTGGTCAATGTTAATGAGGATGAAGCTA…	582	KP100058	10040	potyvirus	Watermelon mosaic virus isolate SangJu6-1, complete genome.	1	580	2132	2711	533/582(91%)	0	1
CONTIG1587	CTTCTGAAGGATATAGTAAATACATAATCAGAAAGAATCCAAACGGGCAAAGAGAGTTGGCAATTGGATCGCTCATTGTACCATTAGATTTTGAACGTGCACGCATGGCATTGAAAGGCAAAAGCATAGCAAGGGAACCAATTACAATGGCGTGCATTTCAAGGCAGGATGGTAACTTTGTATATCCTTGCTGTTGTGTCACACATGATGATGGGAAGGCTTTCTATTCTGAACTTAAAAGCCCTACAAAACGTCACTTGGTTATTGGAACATCCGGTGATCCGAAATACATTGATCTTCCAGCCACAGAAACAGATCGCATGTACATAGCAAAGGAAGGATATTGCTATCTCAACATCTTTTTAGCAATGTTGGTCAATGTTAATGAGGATGAAGCTA…	582	EU660586	10051	potyvirus	Watermelon mosaic virus isolate FBR04-37, complete genome.	3	574	2149	2720	526/573(91%)	0	1
CONTIG1587	CTTCTGAAGGATATAGTAAATACATAATCAGAAAGAATCCAAACGGGCAAAGAGAGTTGGCAATTGGATCGCTCATTGTACCATTAGATTTTGAACGTGCACGCATGGCATTGAAAGGCAAAAGCATAGCAAGGGAACCAATTACAATGGCGTGCATTTCAAGGCAGGATGGTAACTTTGTATATCCTTGCTGTTGTGTCACACATGATGATGGGAAGGCTTTCTATTCTGAACTTAAAAGCCCTACAAAACGTCACTTGGTTATTGGAACATCCGGTGATCCGAAATACATTGATCTTCCAGCCACAGAAACAGATCGCATGTACATAGCAAAGGAAGGATATTGCTATCTCAACATCTTTTTAGCAATGTTGGTCAATGTTAATGAGGATGAAGCTA…	582	EU660584	10045	potyvirus	Watermelon mosaic virus isolate IR02-54, complete genome.	6	574	2152	2720	521/569(91%)	0	1
CONTIG1587	CTTCTGAAGGATATAGTAAATACATAATCAGAAAGAATCCAAACGGGCAAAGAGAGTTGGCAATTGGATCGCTCATTGTACCATTAGATTTTGAACGTGCACGCATGGCATTGAAAGGCAAAAGCATAGCAAGGGAACCAATTACAATGGCGTGCATTTCAAGGCAGGATGGTAACTTTGTATATCCTTGCTGTTGTGTCACACATGATGATGGGAAGGCTTTCTATTCTGAACTTAAAAGCCCTACAAAACGTCACTTGGTTATTGGAACATCCGGTGATCCGAAATACATTGATCTTCCAGCCACAGAAACAGATCGCATGTACATAGCAAAGGAAGGATATTGCTATCTCAACATCTTTTTAGCAATGTTGGTCAATGTTAATGAGGATGAAGCTA…	582	KM597070	10030	potyvirus	Watermelon mosaic virus isolate RKG, complete genome.	1	580	2131	2710	531/583(91%)	0	1
CONTIG1587	CTTCTGAAGGATATAGTAAATACATAATCAGAAAGAATCCAAACGGGCAAAGAGAGTTGGCAATTGGATCGCTCATTGTACCATTAGATTTTGAACGTGCACGCATGGCATTGAAAGGCAAAAGCATAGCAAGGGAACCAATTACAATGGCGTGCATTTCAAGGCAGGATGGTAACTTTGTATATCCTTGCTGTTGTGTCACACATGATGATGGGAAGGCTTTCTATTCTGAACTTAAAAGCCCTACAAAACGTCACTTGGTTATTGGAACATCCGGTGATCCGAAATACATTGATCTTCCAGCCACAGAAACAGATCGCATGTACATAGCAAAGGAAGGATATTGCTATCTCAACATCTTTTTAGCAATGTTGGTCAATGTTAATGAGGATGAAGCTA…	582	HQ384216	10057	potyvirus	Watermelon mosaic virus strain Dendrobium, complete genome.	1	580	2147	2726	528/582(90%)	0	1
CONTIG1587	CTTCTGAAGGATATAGTAAATACATAATCAGAAAGAATCCAAACGGGCAAAGAGAGTTGGCAATTGGATCGCTCATTGTACCATTAGATTTTGAACGTGCACGCATGGCATTGAAAGGCAAAAGCATAGCAAGGGAACCAATTACAATGGCGTGCATTTCAAGGCAGGATGGTAACTTTGTATATCCTTGCTGTTGTGTCACACATGATGATGGGAAGGCTTTCTATTCTGAACTTAAAAGCCCTACAAAACGTCACTTGGTTATTGGAACATCCGGTGATCCGAAATACATTGATCTTCCAGCCACAGAAACAGATCGCATGTACATAGCAAAGGAAGGATATTGCTATCTCAACATCTTTTTAGCAATGTTGGTCAATGTTAATGAGGATGAAGCTA…	582	EU660580	10045	potyvirus	Watermelon mosaic virus isolate CHI87-620, complete genome.	6	580	2152	2726	520/577(90%)	0	1
CONTIG1587	CTTCTGAAGGATATAGTAAATACATAATCAGAAAGAATCCAAACGGGCAAAGAGAGTTGGCAATTGGATCGCTCATTGTACCATTAGATTTTGAACGTGCACGCATGGCATTGAAAGGCAAAAGCATAGCAAGGGAACCAATTACAATGGCGTGCATTTCAAGGCAGGATGGTAACTTTGTATATCCTTGCTGTTGTGTCACACATGATGATGGGAAGGCTTTCTATTCTGAACTTAAAAGCCCTACAAAACGTCACTTGGTTATTGGAACATCCGGTGATCCGAAATACATTGATCTTCCAGCCACAGAAACAGATCGCATGTACATAGCAAAGGAAGGATATTGCTATCTCAACATCTTTTTAGCAATGTTGGTCAATGTTAATGAGGATGAAGCTA…	582	JF273469	10047	potyvirus	Watermelon mosaic virus isolate C04-106, complete genome.	6	574	2152	2720	512/569(89%)	0	1
CONTIG1590	AAATTAAAACAACTCATAAAGACATCAAACAAAACAAACGCAAACAAACTCTCAAGCTTTCAAGCTATTTCAAGCAATTTACATCTTCACCATTCACAAGTTTACGATTCATCAATATCAACAACAACACAAATGGCTACAATTATGTTTGGAGATTTCGCTGTGCAGCTGAAGCATAGCACTGTTACAGAAAAGAGAAAGCGAGTGGTTGAGACCACTAAGCTTGTGCAAGAAGTGCGTATGGACACTGTTTATGAGCAAGTTATGGAGAGCATCACTGTAGGATGCACAGAAAGGTGCGCGGGCCTGAGCGCATATACAAAATCGTCCCTCAGGAGAGCAATCAAAGAGGGAGATCTCAGTGCATCTGGAGGGTGCAACTACTGTGGTCTCCGAGCA…	3600	JF273467	10032	potyvirus	Watermelon mosaic virus isolate Cg09-640, complete genome.	1	3600	1	3601	3509/3605(97%)	0	1
CONTIG1590	AAATTAAAACAACTCATAAAGACATCAAACAAAACAAACGCAAACAAACTCTCAAGCTTTCAAGCTATTTCAAGCAATTTACATCTTCACCATTCACAAGTTTACGATTCATCAATATCAACAACAACACAAATGGCTACAATTATGTTTGGAGATTTCGCTGTGCAGCTGAAGCATAGCACTGTTACAGAAAAGAGAAAGCGAGTGGTTGAGACCACTAAGCTTGTGCAAGAAGTGCGTATGGACACTGTTTATGAGCAAGTTATGGAGAGCATCACTGTAGGATGCACAGAAAGGTGCGCGGGCCTGAGCGCATATACAAAATCGTCCCTCAGGAGAGCAATCAAAGAGGGAGATCTCAGTGCATCTGGAGGGTGCAACTACTGTGGTCTCCGAGCA…	3600	KM597070	10030	potyvirus	Watermelon mosaic virus isolate RKG, complete genome.	2	3600	1	3600	3419/3607(94%)	0	1
CONTIG1590	AAATTAAAACAACTCATAAAGACATCAAACAAAACAAACGCAAACAAACTCTCAAGCTTTCAAGCTATTTCAAGCAATTTACATCTTCACCATTCACAAGTTTACGATTCATCAATATCAACAACAACACAAATGGCTACAATTATGTTTGGAGATTTCGCTGTGCAGCTGAAGCATAGCACTGTTACAGAAAAGAGAAAGCGAGTGGTTGAGACCACTAAGCTTGTGCAAGAAGTGCGTATGGACACTGTTTATGAGCAAGTTATGGAGAGCATCACTGTAGGATGCACAGAAAGGTGCGCGGGCCTGAGCGCATATACAAAATCGTCCCTCAGGAGAGCAATCAAAGAGGGAGATCTCAGTGCATCTGGAGGGTGCAACTACTGTGGTCTCCGAGCA…	3600	KP100058	10040	potyvirus	Watermelon mosaic virus isolate SangJu6-1, complete genome.	1	3600	1	3601	3417/3610(94%)	0	1
CONTIG1590	AAATTAAAACAACTCATAAAGACATCAAACAAAACAAACGCAAACAAACTCTCAAGCTTTCAAGCTATTTCAAGCAATTTACATCTTCACCATTCACAAGTTTACGATTCATCAATATCAACAACAACACAAATGGCTACAATTATGTTTGGAGATTTCGCTGTGCAGCTGAAGCATAGCACTGTTACAGAAAAGAGAAAGCGAGTGGTTGAGACCACTAAGCTTGTGCAAGAAGTGCGTATGGACACTGTTTATGAGCAAGTTATGGAGAGCATCACTGTAGGATGCACAGAAAGGTGCGCGGGCCTGAGCGCATATACAAAATCGTCCCTCAGGAGAGCAATCAAAGAGGGAGATCTCAGTGCATCTGGAGGGTGCAACTACTGTGGTCTCCGAGCA…	3600	EU660583	10050	potyvirus	Watermelon mosaic virus isolate FMF03-141, complete genome.	1	3600	1	3616	3382/3625(93%)	0	1
CONTIG1592	GGGTCGCGAGAGGGTGATTTCTGTACCAAAACTTGTAGCACAGCA	45	EU660584	10045	potyvirus	Watermelon mosaic virus isolate IR02-54, complete genome.	2	45	412	455	42/44(95%)	2e-13	1
CONTIG1592	GGGTCGCGAGAGGGTGATTTCTGTACCAAAACTTGTAGCACAGCA	45	JF273469	10047	potyvirus	Watermelon mosaic virus isolate C04-106, complete genome.	2	45	412	455	42/44(95%)	2e-13	1
CONTIG1592	GGGTCGCGAGAGGGTGATTTCTGTACCAAAACTTGTAGCACAGCA	45	EU660580	10045	potyvirus	Watermelon mosaic virus isolate CHI87-620, complete genome.	2	45	412	455	41/44(93%)	5e-11	1
CONTIG1605	CCCACGACTACAGAAGATAACAAAGAAAATGAACCTCCCAAC	42	KM597070	10030	potyvirus	Watermelon mosaic virus isolate RKG, complete genome.	1	42	9104	9145	41/42(97%)	1e-14	1
CONTIG1605	CCCACGACTACAGAAGATAACAAAGAAAATGAACCTCCCAAC	42	AB369278	10037	potyvirus	Watermelon mosaic virus genomic RNA, complete genome, strain: Watermelon.	1	42	9111	9152	41/42(97%)	1e-14	1
CONTIG1605	CCCACGACTACAGAAGATAACAAAGAAAATGAACCTCCCAAC	42	JX079685	10046	potyvirus	Watermelon mosaic virus strain WMV-ShanXi, complete genome.	1	42	9117	9158	41/42(97%)	1e-14	1
CONTIG1605	CCCACGACTACAGAAGATAACAAAGAAAATGAACCTCCCAAC	42	EU660586	10051	potyvirus	Watermelon mosaic virus isolate FBR04-37, complete genome.	1	42	9120	9161	41/42(97%)	1e-14	1
CONTIG1605	CCCACGACTACAGAAGATAACAAAGAAAATGAACCTCCCAAC	42	JF273467	10032	potyvirus	Watermelon mosaic virus isolate Cg09-640, complete genome.	1	42	9105	9146	40/42(95%)	3e-12	1
CONTIG1605	CCCACGACTACAGAAGATAACAAAGAAAATGAACCTCCCAAC	42	KP100058	10040	potyvirus	Watermelon mosaic virus isolate SangJu6-1, complete genome.	1	42	9099	9140	40/42(95%)	3e-12	1
CONTIG1605	CCCACGACTACAGAAGATAACAAAGAAAATGAACCTCCCAAC	42	HQ384216	10057	potyvirus	Watermelon mosaic virus strain Dendrobium, complete genome.	1	42	9114	9155	40/42(95%)	3e-12	1
CONTIG1605	CCCACGACTACAGAAGATAACAAAGAAAATGAACCTCCCAAC	42	EU660584	10045	potyvirus	Watermelon mosaic virus isolate IR02-54, complete genome.	1	42	9114	9155	39/42(92%)	7e-10	1
CONTIG1605	CCCACGACTACAGAAGATAACAAAGAAAATGAACCTCCCAAC	42	JF273469	10047	potyvirus	Watermelon mosaic virus isolate C04-106, complete genome.	1	42	9120	9161	39/42(92%)	7e-10	1
CONTIG1605	CCCACGACTACAGAAGATAACAAAGAAAATGAACCTCCCAAC	42	EU660585	10051	potyvirus	Watermelon mosaic virus isolate C05-270, complete genome.	1	42	9120	9161	39/42(92%)	7e-10	1
CONTIG1605	CCCACGACTACAGAAGATAACAAAGAAAATGAACCTCCCAAC	42	EU660580	10045	potyvirus	Watermelon mosaic virus isolate CHI87-620, complete genome.	2	33	9115	9146	31/32(96%)	1e-08	1
CONTIG1615	GTGGTGTAGCGCAACAGAGGATGAAATGCGAAACGGATAAC	41	KM597070	10030	potyvirus	Watermelon mosaic virus isolate RKG, complete genome.	1	36	2818	2853	35/36(97%)	4e-11	1
CONTIG1615	GTGGTGTAGCGCAACAGAGGATGAAATGCGAAACGGATAAC	41	EU660585	10051	potyvirus	Watermelon mosaic virus isolate C05-270, complete genome.	1	36	2834	2869	35/36(97%)	4e-11	1
CONTIG1615	GTGGTGTAGCGCAACAGAGGATGAAATGCGAAACGGATAAC	41	JF273467	10032	potyvirus	Watermelon mosaic virus isolate Cg09-640, complete genome.	1	36	2819	2854	34/36(94%)	1e-08	1
CONTIG1615	GTGGTGTAGCGCAACAGAGGATGAAATGCGAAACGGATAAC	41	HQ384216	10057	potyvirus	Watermelon mosaic virus strain Dendrobium, complete genome.	1	36	2834	2869	34/36(94%)	1e-08	1
CONTIG1629	TGTTGAGGAATTCCTAAATCATGTGAAGAAAGTTAGGCCTGAATTGCTTTCTGTAGCAAAGAGCATGACAGGACAGTCGGAAGATGTCTCTGCGCAAGCTAAGACAGCCACGCAACTACAACTTGAGAAGATTGTCGCATTTATGGCTTTATTGACTATGTGCATTGATAATGAGAGAAGTGATGCTGTTTTCAAGATATTAAGCAAATTGAAAACGTTCTTTGGCACAATGGGTGAGGAAGTTAAAGTGCAAAGTCTAGATGAGATTCAGAATATCGATGAAGACAAAAAGCTTACAATTG	302	AB369278	10037	potyvirus	Watermelon mosaic virus genomic RNA, complete genome, strain: Watermelon.	1	302	3777	4078	285/302(94%)	1e-130	1
CONTIG1629	TGTTGAGGAATTCCTAAATCATGTGAAGAAAGTTAGGCCTGAATTGCTTTCTGTAGCAAAGAGCATGACAGGACAGTCGGAAGATGTCTCTGCGCAAGCTAAGACAGCCACGCAACTACAACTTGAGAAGATTGTCGCATTTATGGCTTTATTGACTATGTGCATTGATAATGAGAGAAGTGATGCTGTTTTCAAGATATTAAGCAAATTGAAAACGTTCTTTGGCACAATGGGTGAGGAAGTTAAAGTGCAAAGTCTAGATGAGATTCAGAATATCGATGAAGACAAAAAGCTTACAATTG	302	EU660585	10051	potyvirus	Watermelon mosaic virus isolate C05-270, complete genome.	1	302	3780	4081	285/302(94%)	1e-130	1
CONTIG1629	TGTTGAGGAATTCCTAAATCATGTGAAGAAAGTTAGGCCTGAATTGCTTTCTGTAGCAAAGAGCATGACAGGACAGTCGGAAGATGTCTCTGCGCAAGCTAAGACAGCCACGCAACTACAACTTGAGAAGATTGTCGCATTTATGGCTTTATTGACTATGTGCATTGATAATGAGAGAAGTGATGCTGTTTTCAAGATATTAAGCAAATTGAAAACGTTCTTTGGCACAATGGGTGAGGAAGTTAAAGTGCAAAGTCTAGATGAGATTCAGAATATCGATGAAGACAAAAAGCTTACAATTG	302	JF273467	10032	potyvirus	Watermelon mosaic virus isolate Cg09-640, complete genome.	2	302	3766	4066	284/301(94%)	1e-130	1
CONTIG1629	TGTTGAGGAATTCCTAAATCATGTGAAGAAAGTTAGGCCTGAATTGCTTTCTGTAGCAAAGAGCATGACAGGACAGTCGGAAGATGTCTCTGCGCAAGCTAAGACAGCCACGCAACTACAACTTGAGAAGATTGTCGCATTTATGGCTTTATTGACTATGTGCATTGATAATGAGAGAAGTGATGCTGTTTTCAAGATATTAAGCAAATTGAAAACGTTCTTTGGCACAATGGGTGAGGAAGTTAAAGTGCAAAGTCTAGATGAGATTCAGAATATCGATGAAGACAAAAAGCTTACAATTG	302	EU660583	10050	potyvirus	Watermelon mosaic virus isolate FMF03-141, complete genome.	1	302	3780	4081	284/302(94%)	1e-128	1
CONTIG1629	TGTTGAGGAATTCCTAAATCATGTGAAGAAAGTTAGGCCTGAATTGCTTTCTGTAGCAAAGAGCATGACAGGACAGTCGGAAGATGTCTCTGCGCAAGCTAAGACAGCCACGCAACTACAACTTGAGAAGATTGTCGCATTTATGGCTTTATTGACTATGTGCATTGATAATGAGAGAAGTGATGCTGTTTTCAAGATATTAAGCAAATTGAAAACGTTCTTTGGCACAATGGGTGAGGAAGTTAAAGTGCAAAGTCTAGATGAGATTCAGAATATCGATGAAGACAAAAAGCTTACAATTG	302	KP100058	10040	potyvirus	Watermelon mosaic virus isolate SangJu6-1, complete genome.	1	302	3765	4066	283/302(93%)	1e-126	1
CONTIG1629	TGTTGAGGAATTCCTAAATCATGTGAAGAAAGTTAGGCCTGAATTGCTTTCTGTAGCAAAGAGCATGACAGGACAGTCGGAAGATGTCTCTGCGCAAGCTAAGACAGCCACGCAACTACAACTTGAGAAGATTGTCGCATTTATGGCTTTATTGACTATGTGCATTGATAATGAGAGAAGTGATGCTGTTTTCAAGATATTAAGCAAATTGAAAACGTTCTTTGGCACAATGGGTGAGGAAGTTAAAGTGCAAAGTCTAGATGAGATTCAGAATATCGATGAAGACAAAAAGCTTACAATTG	302	HQ384216	10057	potyvirus	Watermelon mosaic virus strain Dendrobium, complete genome.	1	302	3780	4081	282/302(93%)	1e-123	1
CONTIG1629	TGTTGAGGAATTCCTAAATCATGTGAAGAAAGTTAGGCCTGAATTGCTTTCTGTAGCAAAGAGCATGACAGGACAGTCGGAAGATGTCTCTGCGCAAGCTAAGACAGCCACGCAACTACAACTTGAGAAGATTGTCGCATTTATGGCTTTATTGACTATGTGCATTGATAATGAGAGAAGTGATGCTGTTTTCAAGATATTAAGCAAATTGAAAACGTTCTTTGGCACAATGGGTGAGGAAGTTAAAGTGCAAAGTCTAGATGAGATTCAGAATATCGATGAAGACAAAAAGCTTACAATTG	302	EU660580	10045	potyvirus	Watermelon mosaic virus isolate CHI87-620, complete genome.	1	302	3780	4081	279/302(92%)	1e-116	1
CONTIG1629	TGTTGAGGAATTCCTAAATCATGTGAAGAAAGTTAGGCCTGAATTGCTTTCTGTAGCAAAGAGCATGACAGGACAGTCGGAAGATGTCTCTGCGCAAGCTAAGACAGCCACGCAACTACAACTTGAGAAGATTGTCGCATTTATGGCTTTATTGACTATGTGCATTGATAATGAGAGAAGTGATGCTGTTTTCAAGATATTAAGCAAATTGAAAACGTTCTTTGGCACAATGGGTGAGGAAGTTAAAGTGCAAAGTCTAGATGAGATTCAGAATATCGATGAAGACAAAAAGCTTACAATTG	302	EU660586	10051	potyvirus	Watermelon mosaic virus isolate FBR04-37, complete genome.	3	302	3782	4081	277/300(92%)	1e-115	1
CONTIG1629	TGTTGAGGAATTCCTAAATCATGTGAAGAAAGTTAGGCCTGAATTGCTTTCTGTAGCAAAGAGCATGACAGGACAGTCGGAAGATGTCTCTGCGCAAGCTAAGACAGCCACGCAACTACAACTTGAGAAGATTGTCGCATTTATGGCTTTATTGACTATGTGCATTGATAATGAGAGAAGTGATGCTGTTTTCAAGATATTAAGCAAATTGAAAACGTTCTTTGGCACAATGGGTGAGGAAGTTAAAGTGCAAAGTCTAGATGAGATTCAGAATATCGATGAAGACAAAAAGCTTACAATTG	302	JF273469	10047	potyvirus	Watermelon mosaic virus isolate C04-106, complete genome.	1	302	3780	4081	278/302(92%)	1e-114	1
CONTIG1629	TGTTGAGGAATTCCTAAATCATGTGAAGAAAGTTAGGCCTGAATTGCTTTCTGTAGCAAAGAGCATGACAGGACAGTCGGAAGATGTCTCTGCGCAAGCTAAGACAGCCACGCAACTACAACTTGAGAAGATTGTCGCATTTATGGCTTTATTGACTATGTGCATTGATAATGAGAGAAGTGATGCTGTTTTCAAGATATTAAGCAAATTGAAAACGTTCTTTGGCACAATGGGTGAGGAAGTTAAAGTGCAAAGTCTAGATGAGATTCAGAATATCGATGAAGACAAAAAGCTTACAATTG	302	KM597070	10030	potyvirus	Watermelon mosaic virus isolate RKG, complete genome.	1	302	3764	4065	277/302(91%)	1e-111	1
CONTIG1629	TGTTGAGGAATTCCTAAATCATGTGAAGAAAGTTAGGCCTGAATTGCTTTCTGTAGCAAAGAGCATGACAGGACAGTCGGAAGATGTCTCTGCGCAAGCTAAGACAGCCACGCAACTACAACTTGAGAAGATTGTCGCATTTATGGCTTTATTGACTATGTGCATTGATAATGAGAGAAGTGATGCTGTTTTCAAGATATTAAGCAAATTGAAAACGTTCTTTGGCACAATGGGTGAGGAAGTTAAAGTGCAAAGTCTAGATGAGATTCAGAATATCGATGAAGACAAAAAGCTTACAATTG	302	EU660588	10045	potyvirus	Watermelon mosaic virus isolate C06-666, complete genome.	1	302	3780	4081	276/302(91%)	1e-109	1
CONTIG1629	TGTTGAGGAATTCCTAAATCATGTGAAGAAAGTTAGGCCTGAATTGCTTTCTGTAGCAAAGAGCATGACAGGACAGTCGGAAGATGTCTCTGCGCAAGCTAAGACAGCCACGCAACTACAACTTGAGAAGATTGTCGCATTTATGGCTTTATTGACTATGTGCATTGATAATGAGAGAAGTGATGCTGTTTTCAAGATATTAAGCAAATTGAAAACGTTCTTTGGCACAATGGGTGAGGAAGTTAAAGTGCAAAGTCTAGATGAGATTCAGAATATCGATGAAGACAAAAAGCTTACAATTG	302	EU660584	10045	potyvirus	Watermelon mosaic virus isolate IR02-54, complete genome.	1	302	3780	4081	274/302(90%)	1e-104	1
CONTIG1629	TGTTGAGGAATTCCTAAATCATGTGAAGAAAGTTAGGCCTGAATTGCTTTCTGTAGCAAAGAGCATGACAGGACAGTCGGAAGATGTCTCTGCGCAAGCTAAGACAGCCACGCAACTACAACTTGAGAAGATTGTCGCATTTATGGCTTTATTGACTATGTGCATTGATAATGAGAGAAGTGATGCTGTTTTCAAGATATTAAGCAAATTGAAAACGTTCTTTGGCACAATGGGTGAGGAAGTTAAAGTGCAAAGTCTAGATGAGATTCAGAATATCGATGAAGACAAAAAGCTTACAATTG	302	JX079685	10046	potyvirus	Watermelon mosaic virus strain WMV-ShanXi, complete genome.	1	302	3777	4078	274/304(90%)	1e-99	1

## Sheet: BLASTx
#Contig_ID	Contig_Seq	Contig_Len	Hit_ID	Hit_Len	Genus	Description	Contig_start	Contig_end	Hit_start	Hit_end	Hsp_identity	E_value	Hsp_strand
CONTIG1007	GGAGGGGAGCTGCGGAACTGGAAGGTTGACTCTAGAATGTACCGTGGAGGTGGGAACTTCATTGACGCACTGAGATTGCTAGTTGATGC	89	ADM36020.1	1077	NA	Rhododendron virus A isolate GSMNP-Sugld-1, complete genome.	1	81	418	444	19/27(70%)	4e-06	1
CONTIG1007	GGAGGGGAGCTGCGGAACTGGAAGGTTGACTCTAGAATGTACCGTGGAGGTGGGAACTTCATTGACGCACTGAGATTGCTAGTTGATGC	89	BAK52524.1	1054	NA	Blueberry latent virus genomic RNA, complete genome, Japanese isolate.	1	81	395	421	18/27(66%)	0.0001	1
CONTIG1246	AGCGATAAAACGTGCTCCGGCTTGATCCCAGAAACTGAGACCCTTTTCACCTGCTGGATAATGCAATAACGATGCAT	77	BAK52524.1	1054	NA	Blueberry latent virus genomic RNA, complete genome, Japanese isolate.	77	6	890	867	15/24(62%)	0.001	-1
CONTIG1308	CTGAATCTGTCAGGGTCAAGAACTTTAACAATGATGCGACAGCGGGCCCTGCCCTTAGAGCCTTCGGTGTGCGGGGGAAAGCTGGGTTGCGCCCC	95	BAK52524.1	1054	NA	Blueberry latent virus genomic RNA, complete genome, Japanese isolate.	9	92	461	488	18/28(64%)	3e-05	1
CONTIG1308	CTGAATCTGTCAGGGTCAAGAACTTTAACAATGATGCGACAGCGGGCCCTGCCCTTAGAGCCTTCGGTGTGCGGGGGAAAGCTGGGTTGCGCCCC	95	ADM36020.1	1077	NA	Rhododendron virus A isolate GSMNP-Sugld-1, complete genome.	18	92	487	511	16/25(64%)	0.002	1
CONTIG1322	CGGCCCATCAGGCCCGCCCACATCAACCTTGAGAAGCTCCTCTGGCCTGAGGG	53	ADM36020.1	1077	NA	Rhododendron virus A isolate GSMNP-Sugld-1, complete genome.	1	51	843	859	15/17(88%)	0.005	1
CONTIG153	GAATTGCTGAAGGAGATGAGCCAAAGACGACCTGCGTCACAAGATATGGGGCCTTCGAATTCCTTGTAATGCCCTTCGGTCTCACCAACGCCCCAGCTACCTTTTGTACTCTGATGAACCAGGTTTTTCACGAG	134	ABY53448.1	208	badnavirus	Ambrosia asymptomatic virus 2 UKM-2007 isolate 05TGP00321.Bad3 polyprotein gene, partial cds.	3	104	174	207	25/34(73%)	3e-08	1
CONTIG191	ACGAAGTCCTTGAAGATCTGAATGTACTCTCTTATCAGTGGGATTTCCTCCATATCGACCCAACCATCCACACGACGCCACTGTGCCACCATTGGAAACGGCACTGGCTCACCATCCTTACTTCGGAAATGGGAGAGCGATAAAACGTGCA	151	BAK52524.1	1054	NA	Blueberry latent virus genomic RNA, complete genome, Japanese isolate.	146	3	936	889	23/48(47%)	8e-07	-1
CONTIG237	CCAGGTTTTTCACGAGTATCTTGACAAGTTCGTCGTGGTGTACCTGGATGATATAGTGGTCTACAGTGCGACCATGGAGGAACACCAACACCACCTTCAGTTG	103	AAB03327.1	652	cavemovirus	Cassava vein mosaic virus, complete genome.	2	97	350	380	16/32(50%)	0.0002	1
CONTIG280	AAATAAACTTCCTTGGTCACGTGATCGAGTGTGGCCGAATAGGCATGGAACAGAACAAAATCCATGCGATACGAGATTGGAAGATCCCGGCCGCTGTTACCGAACTACGCTCCTTCCTCGGATTGGCTAACTACTACAGACGATTCGTCGAGGGATTCTCGGAAAAGGCAAGACCGTTGACTGAATTGTTGAAGAAAGACCACAAATGGAGTTGGACTCCGGAATGTCAAGCCGCGTTTGAAGG	244	AAB03327.1	652	cavemovirus	Cassava vein mosaic virus, complete genome.	3	224	406	482	31/78(39%)	7e-05	1
CONTIG298	TAATATATCATTACATTAGAGGCACGAAAGGAAATAACATATACAAAACGTGCATGAACCTATCCTAGTCACTGGTGCTGCAGCAGGTCCGATATCCAGTCAGCATAGGTCTCCACGGTCCCGAAGGGTCTCTCCTTGCGCTCCGGATCCAGGGCCCTGAAAAGCTGCCTTGCTTTCTCGAGCTCCCCTTCACTGGCCATATCGCTGAACTTCCTTTTCCTCAGGCTGCGCGTTGGCTTAAGGTAGCTAGTCAGTGGATGCTCCTGGAGGAAGTCGAGCCACCCGGAAAGGTCATTCCCGAACTGCCCCTGAGCCAGTGTTTCTTCTCCTCTGATGATATTCATAAAGCGCCAGGCGTCAAGGCCGCCCGTGGGCA	376	BAK52524.1	1054	NA	Blueberry latent virus genomic RNA, complete genome, Japanese isolate.	368	84	1044	950	34/95(35%)	4e-14	-1
CONTIG298	TAATATATCATTACATTAGAGGCACGAAAGGAAATAACATATACAAAACGTGCATGAACCTATCCTAGTCACTGGTGCTGCAGCAGGTCCGATATCCAGTCAGCATAGGTCTCCACGGTCCCGAAGGGTCTCTCCTTGCGCTCCGGATCCAGGGCCCTGAAAAGCTGCCTTGCTTTCTCGAGCTCCCCTTCACTGGCCATATCGCTGAACTTCCTTTTCCTCAGGCTGCGCGTTGGCTTAAGGTAGCTAGTCAGTGGATGCTCCTGGAGGAAGTCGAGCCACCCGGAAAGGTCATTCCCGAACTGCCCCTGAGCCAGTGTTTCTTCTCCTCTGATGATATTCATAAAGCGCCAGGCGTCAAGGCCGCCCGTGGGCA	376	ADM36020.1	1077	NA	Rhododendron virus A isolate GSMNP-Sugld-1, complete genome.	368	78	1069	973	37/98(37%)	1e-12	-1
CONTIG49	AAAGTTGTTGTGAATGAAACGAGGATAAGAAAGTCATTAAAACAAGTGAGCCGATCTCTTGTCTTGGCTGGTAGAAAGGAAATTGGTAATTATGATCTGGCAATTAGGAAGATGGATGA	119	AAR12896.1	246	potyvirus	Watermelon mosaic virus from China polyprotein gene, P1 region, partial cds.	22	117	90	121	28/32(87%)	2e-09	1
CONTIG639	GGGTGCACACGTCCTTGGATGACTATGAGGCTGCGGTAGTCAGTATGGTAGTTGATAATCCTTTCAATCATCATAATGTTA	81	ADM36020.1	1077	NA	Rhododendron virus A isolate GSMNP-Sugld-1, complete genome.	3	80	861	886	19/26(73%)	6e-07	1
CONTIG660	ACTTCCTTTTCCCTGAAACAAAGATAATTCAAAACAGACCTAATATAGAGAATGTTAAGTGCAGTATCGAGCCAGCCAGTCCACAGTGAGCCACTTGGGACCATGCCGTCGATTGTAAAGATACCTCCGTCATCTGTAATGAAAGGCCTGAGGATCAGAGAACGCTCCAGCATGATGCGATGTGCTTCCAGCAGCCTCCTCTCATAGTCATCATGAGGTTGGAAACAAGATATGATTACATCAAT	245	ADM36020.1	1077	NA	Rhododendron virus A isolate GSMNP-Sugld-1, complete genome.	245	36	715	646	48/70(68%)	1e-23	-1
CONTIG660	ACTTCCTTTTCCCTGAAACAAAGATAATTCAAAACAGACCTAATATAGAGAATGTTAAGTGCAGTATCGAGCCAGCCAGTCCACAGTGAGCCACTTGGGACCATGCCGTCGATTGTAAAGATACCTCCGTCATCTGTAATGAAAGGCCTGAGGATCAGAGAACGCTCCAGCATGATGCGATGTGCTTCCAGCAGCCTCCTCTCATAGTCATCATGAGGTTGGAAACAAGATATGATTACATCAAT	245	BAK52524.1	1054	NA	Blueberry latent virus genomic RNA, complete genome, Japanese isolate.	245	27	695	623	42/73(57%)	4e-19	-1
CONTIG701	ACTTAGGCTCCCCCAGATGTAAGACTTCTTCTTGATCGAACTTAGGCTTCCCCTCGAAAACATATTTCCATCGATGTGACAGGCCTGCAGCTTGATCAATCACCATCTGGCCGTCGAACGGTACCCATTGCGCCTGGTCCAGAATGTGGGAGGTTCCCTGCGATAGGTCAACTCCGGGAAGGAAGGTCGCTTGGACTTTACTGACATGGAAGGGTGGCCTGTGAATGATAAAGTCTTCCTCCTCGATACCGGCCAAGAACCACTCATTTAGGAACTTTCTGATAGCATTCAGCT	294	BAK52524.1	1054	NA	Blueberry latent virus genomic RNA, complete genome, Japanese isolate.	283	38	810	729	54/82(65%)	2e-28	-1
CONTIG917	TGGGTTGCGCCCCATGCTTGAACAGTTTGCCTGGTCGTGTCTTGATGCTTTTGCACGTGGTGGTACTGCTGAGTTTTGTCTTCCCTTCGTCTCCGCCAGGGTCGGGTACCGAACTAAGTTGATGTCTGAGAAGGATGCCTTTGAGAAGTTCAGCCAGGGTAAGCCTCTGGGAAGATGTGTCATGATGCTAGATGCTCATGAGCAGGTCTTTTCTTCCGCACTCTACAATGTTTTGTCTGAAGTGACACATCTGGCTCGCCGGACCCCGGAGTCTGGGTTCAGGAACACAATCATTAGGGCCTCCTCTGATTGGGCGGCTCTTTGGGAAGAGGTCAGGGCAGCATCTGTCATCGTTGAGCTTGACTGGAAGAAGTTTGATCGTGAGAGAGCAGCTGACGA…	423	BAK52524.1	1054	NA	Blueberry latent virus genomic RNA, complete genome, Japanese isolate.	2	421	486	625	78/141(55%)	1e-37	1
CONTIG917	TGGGTTGCGCCCCATGCTTGAACAGTTTGCCTGGTCGTGTCTTGATGCTTTTGCACGTGGTGGTACTGCTGAGTTTTGTCTTCCCTTCGTCTCCGCCAGGGTCGGGTACCGAACTAAGTTGATGTCTGAGAAGGATGCCTTTGAGAAGTTCAGCCAGGGTAAGCCTCTGGGAAGATGTGTCATGATGCTAGATGCTCATGAGCAGGTCTTTTCTTCCGCACTCTACAATGTTTTGTCTGAAGTGACACATCTGGCTCGCCGGACCCCGGAGTCTGGGTTCAGGAACACAATCATTAGGGCCTCCTCTGATTGGGCGGCTCTTTGGGAAGAGGTCAGGGCAGCATCTGTCATCGTTGAGCTTGACTGGAAGAAGTTTGATCGTGAGAGAGCAGCTGACGA…	423	ADM36020.1	1077	NA	Rhododendron virus A isolate GSMNP-Sugld-1, complete genome.	2	421	509	648	75/140(53%)	4e-36	1
